# Supplementary material for: Transcriptome and Methylome Analysis Reveal Complex Cross-Talks between Thyroid Hormone and Glucocorticoid Signaling at Xenopus Metamorphosis
Source: Cells. 2021 Sep 9;10(9):2375. doi: 10.3390/cells10092375 (PMC8468809; doi:10.3390/cells10092375)
Supplement: Supplementary file 1 [file cells-10-02375-s001.zip › TableS1.xlsx]

## Sheet: Feuil1
Table S1: List of RT-qPCR primers
Target gene	Primer name	Primer sequence
slc25a12	slc25a12-F	AAGCGGAATTTGCACAAAGC
slc25a12	slc25a12-R	AAAAGCAGCCAATCACAATCATC
stoml3	stoml3-F	GCTGCCATAACGCAATGGT
stoml3	stoml3-R	GAGCCTTTGAGCCAGACTCAGA
ansn	ansn-F	TGCTGGCTGGCTGACTCA
ansn	ansn-R	GCAGAGGGATCTGTTGCACTAA
pfkfb4	pfkfb4-F	ACCAACTGCCCGACTCTCAT
pfkfb4	pfkfb4-R	CCAGTTGAGATAGCGTGTGAGTTT
tbx15	tbx15-F	AGCACAGCACCAGTTCTGACA
tbx15	tbx15-R	GTCAGGGCACGACTCATAGGA
pim1	pim1-F	CAATGGCAAAGTGTCAGAAA
pim1	pim1-R	CAGAGGCTGTCCTTGCTTGTG
muc4	muc4-F	GGCTGTGAGTAACAACCGTATGAC
muc4	muc4-R	TTGAGGGAGCAGGCTGAGA
plscr1	plscr1-F	GTATGAAGGACCAGAATGCCTTTT
plscr1	plscr1-R	CCCAGAGTAACGCCAGAACAA
rpl8	rpl8-F	CGAACTTCCTCTTCGCGTACA
rpl8	rpl8-R	CCCTGATTACACGTCCCATTG
