# Supplementary material for: Transcriptome and Methylome Analysis Reveal Complex Cross-Talks between Thyroid Hormone and Glucocorticoid Signaling at Xenopus Metamorphosis
Source: Cells. 2021 Sep 9;10(9):2375. doi: 10.3390/cells10092375 (PMC8468809; doi:10.3390/cells10092375)
Supplement: Supplementary file 1 [file cells-10-02375-s001.zip › TableS2.xlsx]

## Sheet: DE T3
TableS2: Measure of gene expression and differential expression call
id	c_ctrl_mean	c_t3_mean	c_cort_mean	c_cort+t3_mean	c_t3_FC	c_cort_FC	c_cort+t3_FC	c_t3_log2FC	c_cort_log2FC	c_cort+t3_log2FC	c_t3_padj	c_cort_padj	c_cort+t3_padj	name	info	w_ctrl_mean	w_t3_mean	w_cort_mean	w_cort+t3_mean	w_t3_FC	w_cort_FC	w_cort+t3_FC	w_t3_log2FC	w_cort_log2FC	w_cort+t3_log2FC
ensembl:ENSXETG00000004290	41.933	110.019	42.3087	114.002	2.62369	1.00896	2.71867	1.3916	0.0128661	1.4429	0.0106651	0.972916	0.00129911	ensembl:CCDC165	ensembl:coiled-coil domain containing 165 [Source:Jamboree;Acc:XB-GENE-6047696]	56.94	147.6	61.0923	115.249	2.5922	1.07292	2.02405	1.37418	0.101547	1.01724
ensembl:ENSXETG00000006135	177.967	425.15	209.073	477.591	2.38893	1.17479	2.6836	1.25637	0.232403	1.42417	0.000147324	0.819175	2.74531e-05	ensembl:TBC1D16	ensembl:TBC1 domain family, member 16 [Source:Jamboree;Acc:XB-GENE-986691]	348.758	711.954	331.223	662.55	2.0414	0.949723	1.89974	1.02956	-0.0744212	0.925804
ensembl:ENSXETG00000005075,entrez:100145770	780.371	1275.18	864.003	1098.95	1.63406	1.10717	1.40824	0.708463	0.146876	0.493898	0.0254065	0.898061	0.249399	entrez:hexb,ensembl:HEXB	entrez:hexosaminidase B (beta polypeptide),ensembl:hexosaminidase B (beta polypeptide) [Source:Jamboree;Acc:XB-GENE-1002397]	1157.31	2333.82	1433.09	2584.27	2.0166	1.2383	2.233	1.01192	0.308361	1.15898
ensembl:ENSXETG00000009475,entrez:548490	158.243	551.898	323.82	465.273	3.48765	2.04634	2.94024	1.80226	1.03305	1.55593	0.000893575	0.137907	0.0139693	entrez:nt5c2,ensembl:NT5C2	entrez:5'-nucleotidase, cytosolic II,ensembl:5'-nucleotidase, cytosolic II [Source:Jamboree;Acc:XB-GENE-988875]	923.852	2090.71	1227.73	1772.7	2.26304	1.32893	1.91881	1.17826	0.410264	0.940211
ensembl:ENSXETG00000018211,entrez:100496692	342.245	953.856	451.429	892.432	2.78706	1.31902	2.60758	1.47874	0.39947	1.38271	0.00024272	0.674402	0.00053367	entrez:atad2b,ensembl:ATAD2B	entrez:ATPase family, AAA domain containing 2B,ensembl:ATPase family, AAA domain containing 2B [Source:Jamboree;Acc:XB-GENE-5956276]	325.982	1795.51	661.71	1692.29	5.50802	2.0299	5.19136	2.46153	1.02141	2.37611
ensembl:ENSXETG00000022286,entrez:100380112	82.3228	179.5	92.0968	175.435	2.18045	1.11873	2.13107	1.12462	0.16186	1.09158	0.0031922	0.897956	0.0161172	entrez:fam89a,ensembl:FAM89A	entrez:family with sequence similarity 89, member A,ensembl:family with sequence similarity 89, member A [Source:Jamboree;Acc:XB-GENE-5796233]	88.257	376.814	117.768	299.112	4.26951	1.33438	3.3891	2.09407	0.416167	1.7609
entrez:780149	1198.36	2139.5	1347.08	1733.62	1.78535	1.1241	1.44665	0.836211	0.168774	0.532719	0.00727708	0.863144	0.120052	entrez:gas1,ensembl:GAS1	entrez:growth arrest-specific 1,ensembl:growth arrest-specific 1 precursor [Source:RefSeq peptide;Acc:NP_001072692]	2922.45	5905.74	2114.68	4846.9	2.02082	0.723598	1.65851	1.01494	-0.46674	0.729887
ensembl:ENSXETG00000000326	144.257	61.5745	97.4036	22.6142	0.426838	0.675208	0.156763	-1.22824	-0.566596	-2.67335	0.030168	0.519387	1.98757e-10	ensembl:TMTC1	ensembl:transmembrane and tetratricopeptide repeat containing 1 [Source:HGNC Symbol;Acc:24099]	1312.47	397.652	526.277	182.791	0.302981	0.400983	0.139273	-1.7227	-1.31839	-2.84402
ensembl:ENSXETG00000001088,entrez:780033	223.174	108.987	172.3	79.6863	0.488352	0.772045	0.35706	-1.03401	-0.373243	-1.48576	0.00780983	0.564948	3.88951e-05	entrez:kansl1l,ensembl:C2ORF67	entrez:KAT8 regulatory NSL complex subunit 1-like,ensembl:chromosome 2 open reading frame 67 [Source:Jamboree;Acc:XB-GENE-6457137]	626.34	281.308	317.238	238.003	0.44913	0.506495	0.37999	-1.15479	-0.98138	-1.39597
ensembl:ENSXETG00000011692,entrez:100496527	166.753	82.3818	126.843	60.7526	0.494034	0.760664	0.364326	-1.01732	-0.394668	-1.4567	0.0117546	0.56412	0.000516222	entrez:LOC100496527,ensembl:GLIS3	entrez:zinc finger protein GLIS3-like,ensembl:GLIS family zinc finger 3 [Source:Jamboree;Acc:XB-GENE-984727]	391.463	163.228	298.101	143.66	0.41697	0.761505	0.366982	-1.26198	-0.393074	-1.44622
ensembl:ENSXETG00000012214,entrez:448485	445.244	231.922	366.479	214.374	0.520887	0.823096	0.481475	-0.940958	-0.280867	-1.05447	0.00591212	0.696672	0.000819919	entrez:gch1,ensembl:GCH1	entrez:GTP cyclohydrolase 1,ensembl:GTP cyclohydrolase 1 [Source:Jamboree;Acc:XB-GENE-961365]	402.851	43.4118	269.395	32.6986	0.107762	0.668721	0.0811682	-3.21409	-0.580523	-3.62294
ensembl:ENSXETG00000012340	275.22	65.0591	181.907	59.8175	0.23639	0.660952	0.217344	-2.08076	-0.597383	-2.20195	0.0157331	0.72875	0.0257191	ensembl:MUC17	ensembl:mucin 17, cell surface associated [Source:HGNC Symbol;Acc:16800]	869.759	104.188	1196.08	42.8835	0.11979	1.37519	0.049305	-3.06142	0.459631	-4.34212
entrez:780333	651.225	353.357	525.52	317.535	0.542603	0.80697	0.487597	-0.882031	-0.309412	-1.03624	0.0149463	0.60132	0.000177371	entrez:dnajc12	entrez:DnaJ (Hsp40) homolog, subfamily C, member 12	1248.41	131.972	610.187	93.8076	0.105712	0.488771	0.0751417	-3.24179	-1.03277	-3.73424
ensembl:ENSXETG00000000210,entrez:100486091	22.6473	59.0595	24.9089	70.1558	2.60779	1.09986	3.09775	1.38283	0.137319	1.63122	0.0230872	0.928574	0.00132448	entrez:LOC100486091,ensembl:SHANK1	entrez:SH3 and multiple ankyrin repeat domains protein 1-like,ensembl:SH3 and multiple ankyrin repeat domains 1 [Source:Jamboree;Acc:XB-GENE-1013268]	95.3745	211.85	75.8133	203.696	2.22124	0.794901	2.13575	1.15136	-0.331153	1.09475
ensembl:ENSXETG00000011652	15.6158	67.0837	15.8456	82.5127	4.29588	1.01472	5.28392	2.10295	0.0210779	2.40161	0.00219256	0.988881	0.000357373	NA	NA	44.1285	121.553	25.7618	100.776	2.75452	0.58379	2.2837	1.4618	-0.776478	1.19137
ensembl:ENSXETG00000015053,entrez:100145750	216.689	405.002	228.504	463.058	1.86905	1.05453	2.13697	0.902304	0.0765954	1.09557	0.0114376	0.96747	0.000281078	entrez:gdpd5,ensembl:GDPD5	entrez:glycerophosphodiester phosphodiesterase domain containing 5,ensembl:glycerophosphodiester phosphodiesterase domain containing 5 [Source:Jamboree;Acc:XB-GENE-5789660]	240.572	496.631	182.541	531.219	2.06438	0.758779	2.20815	1.04571	-0.398248	1.14284
ensembl:ENSXETG00000021337,entrez:100488837	226.63	446.485	234.788	482.33	1.9701	1.03599	2.12827	0.978271	0.0510152	1.08968	0.00249986	1	0.000621163	entrez:LOC100488837,ensembl:SLC16A10	entrez:monocarboxylate transporter 10-like,ensembl:solute carrier family 16, member 10 (aromatic amino acid transporter) [Source:Jamboree;Acc:XB-GENE-1012623]	472.602	1187.75	645.517	1008.3	2.51321	1.36588	2.1335	1.32953	0.449829	1.09322
entrez:100379780	622.728	1064.13	635.223	1176.04	1.70881	1.02006	1.88853	0.772996	0.0286608	0.917263	0.00726159	0.960668	0.000621163	entrez:chpf,ensembl:CHPF	entrez:chondroitin polymerizing factor,ensembl:chondroitin polymerizing factor [Source:HGNC Symbol;Acc:24291]	434.168	922.067	844.987	1131.59	2.12376	1.94622	2.60634	1.08662	0.960677	1.38202
ensembl:ENSXETG00000014244	824.666	396.408	536.377	220.166	0.480689	0.650417	0.266976	-1.05682	-0.620564	-1.90522	0.00105581	0.134041	1.24862e-10	ensembl:ABCA12	ensembl:ATP-binding cassette, sub-family A (ABC1), member 12 [Source:HGNC Symbol;Acc:14637]	528.119	185.803	487.266	187.615	0.35182	0.922645	0.355252	-1.50709	-0.116152	-1.49309
entrez:100494368	1422.56	856.926	984.679	536.318	0.602384	0.692189	0.37701	-0.731245	-0.530762	-1.40733	0.0388224	0.182781	2.02094e-06	entrez:fbn2	entrez:fibrillin 2	3511.78	1460.37	2697.63	1135.34	0.41585	0.768167	0.323295	-1.26586	-0.380509	-1.62908
ensembl:ENSXETG00000007763,entrez:100497934	88.4871	29.598	39.3095	34.817	0.33449	0.44424	0.39347	-1.57997	-1.17059	-1.34568	0.00663435	0.0645002	0.0303043	entrez:LOC100497934,ensembl:STC1	entrez:stanniocalcin-1-like,ensembl:stanniocalcin 1 [Source:Jamboree;Acc:XB-GENE-949749]	NA	NA	NA	NA	NA	NA	NA	NA	NA	NA
ensembl:ENSXETG00000008165,entrez:100495327	144.201	62.8803	86.9414	43.2184	0.436059	0.602917	0.299709	-1.19741	-0.729969	-1.73837	0.0137171	0.243024	0.000125855	entrez:sts,ensembl:STS	entrez:steroid sulfatase (microsomal), isozyme S,ensembl:steroid sulfatase (microsomal), isozyme S [Source:Jamboree;Acc:XB-GENE-1013410]	849.83	324.72	448.255	234.787	0.3821	0.527465	0.276275	-1.38798	-0.922853	-1.85582
ensembl:ENSXETG00000013358,entrez:595083	469.254	267.182	359.729	274.917	0.569376	0.766597	0.58586	-0.812546	-0.38346	-0.771371	0.0258542	0.480023	0.0349981	entrez:abi3bp,ensembl:ABI3BP	entrez:ABI family, member 3 (NESH) binding protein,ensembl:ABI family, member 3 (NESH) binding protein [Source:Jamboree;Acc:XB-GENE-951329]	1046.27	484.476	976.004	370.942	0.463049	0.932839	0.354537	-1.11076	-0.1003	-1.49599
ensembl:ENSXETG00000016967,entrez:100488208	621.73	333.708	455.191	335.508	0.53674	0.732136	0.539637	-0.897704	-0.449816	-0.88994	0.0192756	0.395603	0.0278953	entrez:ltbp4,ensembl:LTBP4	entrez:latent transforming growth factor beta binding protein 4,ensembl:latent transforming growth factor beta binding protein 4 [Source:Jamboree;Acc:XB-GENE-992148]	2324.58	394.179	998.822	390.776	0.16957	0.429679	0.168106	-2.56004	-1.21867	-2.57256
ensembl:ENSXETG00000027815,entrez:100101672	6919.69	1696.72	2543.04	846.35	0.245201	0.367507	0.12231	-2.02796	-1.44416	-3.03138	0.000481634	0.028716	3.95275e-07	entrez:vcan,ensembl:VCAN	entrez:versican,ensembl:versican [Source:Jamboree;Acc:XB-GENE-922302]	7651.32	3132.6	4974.24	1270.96	0.409419	0.650115	0.16611	-1.28835	-0.621233	-2.58979
ensembl:ENSXETG00000003296,entrez:594993	227.174	383.182	293.577	525.71	1.68673	1.2923	2.31413	0.754232	0.369943	1.21047	0.0262809	0.405181	4.91593e-05	entrez:cxcr7,ensembl:CXCR7	entrez:chemokine (C-X-C motif) receptor 7,ensembl:chemokine (C-X-C motif) receptor 7 [Source:Jamboree;Acc:XB-GENE-939861]	261.924	583.455	341.528	827.651	2.22757	1.30392	3.15989	1.15547	0.382855	1.65987
ensembl:ENSXETG00000010680,entrez:100497602	18.3887	63.3253	35.0587	132.152	3.44371	1.90654	7.18661	1.78396	0.930955	2.84531	0.0142621	0.45519	6.02606e-08	entrez:LOC100497602,ensembl:SHISA2	entrez:protein shisa-2-like,ensembl:shisa 2 [Source:Jamboree;Acc:XB-GENE-939915]	52.6695	114.607	80.2296	194.584	2.17597	1.52326	3.69443	1.12166	0.607167	1.88535
entrez:100492515	9.82876	49.3999	22.0217	97.769	5.02606	2.24054	9.94723	2.32943	1.16384	3.3143	0.000118137	0.237433	3.19993e-10	entrez:LOC100492515,ensembl:ASB11	entrez:ankyrin repeat and SOCS box protein 11-like,ensembl:ankyrin repeat and SOCS box containing 11 [Source:HGNC Symbol;Acc:17186]	29.8935	241.37	64.7725	488.872	8.07431	2.16678	16.3538	3.01334	1.11555	4.03155
ensembl:ENSXETG00000003177,entrez:548518	913.351	1764.03	827.324	2631.29	1.93138	0.905812	2.88092	0.949633	-0.142717	1.52653	0.000373583	0.917305	1.70944e-10	entrez:cd37,ensembl:CD37	entrez:CD37 molecule,ensembl:CD37 molecule [Source:Jamboree;Acc:XB-GENE-5831804]	1439.16	3038.83	1394.08	3071.53	2.11153	0.968678	2.13425	1.07829	-0.0459111	1.09373
ensembl:ENSXETG00000010042,entrez:100101670	900.104	1672.34	855.467	1761.29	1.85794	0.950409	1.95676	0.893708	-0.0733789	0.968467	0.0162373	0.96584	0.0071085	entrez:gusb,ensembl:GUSB	entrez:glucuronidase, beta,ensembl:glucuronidase, beta [Source:Jamboree;Acc:XB-GENE-921780]	1114.6	3172.53	1187.25	2839.42	2.84634	1.06518	2.54748	1.50911	0.0910978	1.34907
ensembl:ENSXETG00000022360,entrez:100496562	12.9979	44.4203	12.2054	56.4153	3.41748	0.939023	4.34032	1.77293	-0.0907675	2.1178	0.00731879	1	0.000340523	entrez:LOC100496562,ensembl:SLC2A11	entrez:solute carrier family 2, facilitated glucose transporter member 11-like,ensembl:solute carrier family 2 (facilitated glucose transporter), member 11 [Source:Jamboree;Acc:XB-GENE-980809]	NA	NA	NA	NA	NA	NA	NA	NA	NA	NA
ensembl:ENSXETG00000022834,entrez:100492840	43.8594	111.685	37.4341	125.736	2.54643	0.853503	2.86679	1.34848	-0.228533	1.51944	0.0412106	0.855584	0.00242138	entrez:LOC100492840,ensembl:MATN4	entrez:matrilin-4-like,ensembl:matrilin 4 [Source:Jamboree;Acc:XB-GENE-990978]	85.41	279.572	144.266	647.004	3.27329	1.6891	7.57527	1.71074	0.756255	2.9213
ensembl:ENSXETG00000000593,entrez:448281	415.033	226.494	458.026	152.32	0.545724	1.10359	0.367007	-0.873757	0.142203	-1.44612	0.0144836	0.87879	2.7747e-06	entrez:pcolce2,ensembl:PCOLCE2	entrez:procollagen C-endopeptidase enhancer 2,ensembl:procollagen C-endopeptidase enhancer 2 [Source:Jamboree;Acc:XB-GENE-1015978]	1360.87	213.586	685.264	181.719	0.156949	0.50355	0.133532	-2.67164	-0.989794	-2.90475
ensembl:ENSXETG00000006064,entrez:733517	222.977	110.046	209.613	52.19	0.493529	0.940065	0.23406	-1.01879	-0.0891679	-2.09505	0.0210171	0.994156	1.42864e-07	entrez:sult1e1,ensembl:SULT1E1	entrez:sulfotransferase family 1E, estrogen-preferring, member 1,ensembl:sulfotransferase family 1E, estrogen-preferring, member 1 [Source:Jamboree;Acc:XB-GENE-5756033]	674.739	300.41	739.732	114.177	0.445223	1.09632	0.169217	-1.1674	0.132672	-2.56305
ensembl:ENSXETG00000020676,entrez:448459	374.092	149.652	342.443	69.9416	0.40004	0.915398	0.186963	-1.32179	-0.127528	-2.41917	0.00414245	0.972652	5.10564e-09	entrez:sytl1,ensembl:SYTL1	entrez:synaptotagmin-like 1,ensembl:synaptotagmin-like 1 [Source:Jamboree;Acc:XB-GENE-972182]	2792.91	586.928	1807.74	345.748	0.210149	0.647262	0.123795	-2.25051	-0.627579	-3.01398
ensembl:ENSXETG00000022058,entrez:100497805	715.237	385.469	779.175	267.682	0.53894	1.08939	0.374256	-0.891805	0.123527	-1.4179	0.0147182	0.884792	2.91984e-06	entrez:LOC100497805,ensembl:XB-GENE-5889689	entrez:calpain-3-like,ensembl:calpain 1-like [Source:Jamboree;Acc:XB-GENE-5889689]	2454.11	1210.32	2156.63	1011.51	0.49318	0.878782	0.412171	-1.01981	-0.186424	-1.27869
ensembl:ENSXETG00000002589,entrez:548469	642.784	398.951	779.909	536.781	0.620661	1.21333	0.835087	-0.688122	0.278971	-0.260002	0.0497283	0.713961	0.52469	entrez:rhou,ensembl:RHOU	entrez:ras homolog family member U,ensembl:ras homolog gene family, member U [Source:Jamboree;Acc:XB-GENE-491190]	1921.73	607.765	2757.99	1201.27	0.31626	1.43516	0.625101	-1.66082	0.521212	-0.677838
ensembl:ENSXETG00000020334,entrez:100124301	1013.29	530.831	1303.28	1064.82	0.523867	1.28618	1.05084	-0.932728	0.363089	0.0715498	0.0490851	0.702975	0.975424	entrez:fgfbp1,ensembl:FGFBP1	entrez:fibroblast growth factor binding protein 1,ensembl:fibroblast growth factor binding protein 1 [Source:Jamboree;Acc:XB-GENE-945938]	325.982	43.4118	678.64	181.719	0.133173	2.08183	0.557451	-2.90863	1.05785	-0.843084
ensembl:ENSXETG00000024463	603.589	173.121	850.674	338.663	0.28682	1.40936	0.561082	-1.80178	0.495041	-0.833716	0.00786049	0.831416	0.47023	NA	NA	4281.89	399.389	11732.7	474.934	0.0932739	2.74007	0.110917	-3.42238	1.45421	-3.17245
ensembl:ENSXETG00000027407,entrez:548569	1840.39	745.02	3729.03	2299.26	0.404816	2.02622	1.24933	-1.30466	1.01879	0.321155	0.0242372	0.090519	0.831054	entrez:steap4,ensembl:STEAP4	entrez:STEAP family member 4,ensembl:STEAP family member 4 [Source:Jamboree;Acc:XB-GENE-5814015]	301.782	765.784	1663.48	1664.95	2.53754	5.51218	5.51706	1.34343	2.46262	2.4639
ensembl:ENSXETG00000001473,entrez:100170168	279.136	562.12	230.863	458.384	2.01379	0.827064	1.64215	1.00991	-0.27393	0.715589	0.000236541	0.833458	0.0113703	entrez:tmcc1,ensembl:TMCC1	entrez:transmembrane and coiled-coil domain family 1,ensembl:transmembrane and coiled-coil domain family 1 [Source:Jamboree;Acc:XB-GENE-5881367]	172.244	698.062	270.867	506.025	4.05276	1.57258	2.93785	2.0189	0.653134	1.55476
ensembl:ENSXETG00000016698,entrez:100125176	38.8013	177.562	34.7375	136.024	4.5762	0.895267	3.50565	2.19415	-0.159611	1.80968	0.0265716	0.937392	0.0354564	entrez:crym,ensembl:CRYM	entrez:crystallin, mu,ensembl:crystallin, mu [Source:Jamboree;Acc:XB-GENE-970817]	101.069	284.781	114.088	269.094	2.81771	1.12882	2.66249	1.49452	0.174813	1.41278
ensembl:ENSXETG00000019780,entrez:100492205	77.6903	156.854	61.8388	143.506	2.01897	0.795966	1.84715	1.01362	-0.329221	0.885301	0.0477871	0.635935	0.0339057	entrez:LOC100492205,ensembl:RASSF10	entrez:ras association domain-containing protein 10-like,ensembl:Ras association (RalGDS/AF-6) domain family (N-terminal) member 10 [Source:Jamboree;Acc:XB-GENE-5915049]	59.787	256.998	66.9807	255.157	4.29856	1.12032	4.26776	2.10385	0.163913	2.09348
ensembl:ENSXETG00000019879,entrez:548796	91.559	188.917	83.1065	172.792	2.06334	0.907682	1.88722	1.04498	-0.139741	0.916262	0.0137171	0.928574	0.0118806	entrez:igfbp5,ensembl:IGFBP5	entrez:insulin-like growth factor binding protein 5,ensembl:insulin-like growth factor binding protein 5 [Source:Jamboree;Acc:XB-GENE-485073]	91.104	540.043	108.2	586.431	5.92776	1.18765	6.43694	2.56749	0.248108	2.68638
ensembl:ENSXETG00000021233	220.06	407.042	196.186	418.978	1.84968	0.891511	1.90392	0.887276	-0.165675	0.928974	0.00844593	0.898766	0.00322971	NA	NA	279.006	593.873	298.837	683.455	2.12853	1.07108	2.44961	1.08986	0.0990617	1.29255
ensembl:ENSXETG00000024911,entrez:100485434	39.5636	86.1138	36.7187	77.3809	2.17659	0.928092	1.95586	1.12207	-0.10766	0.967804	0.0392382	0.989679	0.0330176	entrez:LOC100485434,ensembl:TGFA	entrez:protransforming growth factor alpha-like,ensembl:transforming growth factor, alpha [Source:Jamboree;Acc:XB-GENE-852694]	NA	NA	NA	NA	NA	NA	NA	NA	NA	NA
entrez:100158570	91.518	223.399	70.5845	192.064	2.44104	0.771264	2.09865	1.2875	-0.374704	1.06946	0.000342602	0.653718	0.00133809	entrez:spice1,ensembl:SPICE1	entrez:spindle and centriole associated protein 1,ensembl:spindle and centriole associated protein 1 [Source:RefSeq peptide;Acc:NP_001121472]	86.8335	309.092	111.88	328.059	3.55959	1.28844	3.77802	1.83171	0.365626	1.91763
entrez:100170549	74.1681	187.235	62.407	146.543	2.52446	0.841427	1.97582	1.33598	-0.249091	0.982448	0.000525701	0.807634	0.0101867	entrez:LOC100170549	entrez:uncharacterized LOC100170549	328.829	1786.83	278.964	2375.21	5.43392	0.848355	7.22324	2.44199	-0.237259	2.85265
entrez:100486584	254.052	459.334	208.095	445.931	1.80803	0.819104	1.75528	0.85442	-0.287882	0.811697	0.00632687	0.773728	0.00831135	entrez:LOC100486584,ensembl:FAM26D	entrez:protein FAM26D-like,ensembl:family with sequence similarity 26, member D [Source:HGNC Symbol;Acc:21094]	304.629	906.438	323.127	986.32	2.97555	1.06072	3.23777	1.57316	0.0850457	1.695
ensembl:ENSXETG00000005739,entrez:550034	197.183	362.635	210.344	285.982	1.83908	1.06675	1.45034	0.878982	0.0932156	0.536388	0.00765673	0.909035	0.23326	entrez:klf4,ensembl:KLF4	entrez:Kruppel-like factor 4 (gut),ensembl:Kruppel-like factor 4 (gut) [Source:Jamboree;Acc:XB-GENE-1015049]	912.464	2094.19	845.723	2255.67	2.29509	0.926857	2.47207	1.19855	-0.109582	1.30572
ensembl:ENSXETG00000007358	4.58923	144.556	5.43427	79.7687	31.4989	1.18414	17.3817	4.97723	0.243836	4.1195	0.00219256	0.994156	0.00761784	NA	NA	4.2705	1219	15.4571	2463.12	285.447	3.6195	576.775	8.15708	1.85579	9.17187
ensembl:ENSXETG00000007773,entrez:100216062	833.311	1317.17	806.989	1212.68	1.58064	0.968413	1.45526	0.66051	-0.0463063	0.541277	0.0329171	0.999347	0.0247047	entrez:loxl2,ensembl:LOXL2	entrez:lysyl oxidase-like 2,ensembl:lysyl oxidase-like 2 [Source:Jamboree;Acc:XB-GENE-1010775]	1016.38	2332.08	1373.47	3146.57	2.2945	1.35134	3.09587	1.19818	0.434389	1.63034
ensembl:ENSXETG00000009348,entrez:100494370	55.271	124.278	56.7742	120.545	2.24852	1.0272	2.18097	1.16898	0.0387147	1.12497	0.0257406	1	0.00931527	entrez:LOC100494370,ensembl:GPR133	entrez:probable G-protein coupled receptor 133-like,ensembl:G protein-coupled receptor 133 [Source:Jamboree;Acc:XB-GENE-980829]	102.492	270.89	88.3262	433.659	2.64303	0.861786	4.23115	1.40219	-0.214599	2.08105
ensembl:ENSXETG00000018635,entrez:100037845	562.745	998.373	566.008	917.959	1.77411	1.0058	1.63122	0.827097	0.00834102	0.705949	0.0118506	0.997718	0.0150059	entrez:plxna1,ensembl:PLXNA1	entrez:plexin A1,ensembl:plexin A1 [Source:Jamboree;Acc:XB-GENE-5819524]	946.628	2580.4	895.775	2598.74	2.72588	0.94628	2.74526	1.44672	-0.0796615	1.45694
ensembl:ENSXETG00000018857	30.3497	96.8269	25.0886	75.1092	3.19037	0.82665	2.47479	1.67373	-0.274651	1.30731	0.000193333	0.934299	0.0092998	NA	NA	38.4345	98.9789	37.5386	65.9333	2.57526	0.976691	1.71547	1.36472	-0.0340266	0.778606
ensembl:ENSXETG00000020146,entrez:550047	117.619	228.029	118.836	214.817	1.93871	1.01035	1.82638	0.955099	0.0148596	0.868988	0.0192664	1	0.0256357	entrez:ezh2,ensembl:EZH2	entrez:enhancer of zeste homolog 2,ensembl:enhancer of zeste homolog 2 [Source:Jamboree;Acc:XB-GENE-956215]	126.692	361.186	144.266	378.983	2.85091	1.13872	2.99138	1.51142	0.187412	1.58081
ensembl:ENSXETG00000021129,entrez:733449	10.7911	52.8461	12.4589	41.0527	4.89718	1.15455	3.8043	2.29195	0.207334	1.92763	0.00162838	1	0.0053928	entrez:bmper,ensembl:BMPER	entrez:BMP binding endothelial regulator,ensembl:BMP binding endothelial regulator [Source:Jamboree;Acc:XB-GENE-480927]	14.235	59.0401	24.2897	96.4878	4.14753	1.70634	6.77821	2.05225	0.770902	2.7609
ensembl:ENSXETG00000022078,entrez:100497499	264.804	899.651	249.144	733.43	3.39742	0.940863	2.76971	1.76444	-0.0879428	1.46974	0.0157285	1	0.0613073	entrez:LOC100497499,ensembl:XDH	entrez:xanthine dehydrogenase/oxidase-like,ensembl:xanthine dehydrogenase [Source:Jamboree;Acc:XB-GENE-956800]	572.247	4773.56	779.479	5097.24	8.34178	1.36214	8.9074	3.06036	0.445871	3.155
ensembl:ENSXETG00000027479,entrez:496691	58.773	584.284	67.7264	461.996	9.94136	1.15234	7.86068	3.31344	0.204563	2.97465	0.00171605	0.856273	0.0087158	entrez:anxa8,ensembl:ANXA8	entrez:annexin A8,ensembl:annexin A8 [Source:Jamboree;Acc:XB-GENE-5804033]	427.05	6296.45	351.097	7159.4	14.744	0.822144	16.7648	3.88206	-0.282538	4.06736
entrez:100170534	1526.59	9019.8	1360.2	6318.83	5.90848	0.891005	4.13919	2.56279	-0.166495	2.04935	0.000147324	0.944231	0.00421261	entrez:cstb	entrez:cystatin B (stefin B)	2025.64	11537.1	3403.5	27653.9	5.69554	1.68021	13.6519	2.50983	0.748641	3.77103
ensembl:ENSXETG00000014169,entrez:100488907	421.503	204.388	325.034	448.24	0.484903	0.771131	1.06343	-1.04423	-0.374951	0.0887275	0.000559255	0.456408	0.945796	entrez:LOC100488907,ensembl:PRRX2	entrez:paired mesoderm homeobox protein 2-like,ensembl:paired related homeobox 2 [Source:Jamboree;Acc:XB-GENE-947362]	614.952	293.464	390.843	447.596	0.477214	0.635567	0.727855	-1.06729	-0.653884	-0.458276
ensembl:ENSXETG00000020605,entrez:100379847	369.047	674.135	325.242	457.013	1.82669	0.881303	1.23836	0.869235	-0.18229	0.308432	0.0336382	0.872467	0.557768	entrez:pkn1,ensembl:PKN1	entrez:protein kinase N1,ensembl:protein kinase N1 [Source:Jamboree;Acc:XB-GENE-5859255]	508.19	1307.56	443.103	987.928	2.57298	0.871924	1.94401	1.36344	-0.197725	0.959039
ensembl:ENSXETG00000025625,entrez:549381	214.896	405.703	186.681	266.629	1.88791	0.868705	1.24074	0.916786	-0.203061	0.311198	0.00340502	0.898766	0.487866	entrez:agr2,ensembl:AGR2	entrez:anterior gradient 2 homolog,ensembl:anterior gradient 2 [Source:Jamboree;Acc:XB-GENE-971548]	432.744	894.283	614.603	1356.19	2.06654	1.42025	3.13393	1.04722	0.50614	1.64797
ensembl:ENSXETG00000001974,entrez:100329191	119.334	217.006	149.469	135.36	1.81848	1.25253	1.1343	0.862733	0.32484	0.181798	0.0491256	0.722728	0.941143	entrez:st3gal5,ensembl:ST3GAL5	entrez:ST3 beta-galactoside alpha-2,3-sialyltransferase 5,ensembl:ST3 beta-galactoside alpha-2,3-sialyltransferase 5 [Source:Jamboree;Acc:XB-GENE-955106]	128.115	281.308	110.408	220.85	2.19575	0.861786	1.72384	1.13471	-0.214599	0.785626
ensembl:ENSXETG00000020624,entrez:100494018	141.314	55.7613	46.2307	20.1221	0.394591	0.327148	0.142393	-1.34157	-1.61198	-2.81205	0.00349253	0.000313203	5.23701e-09	entrez:igsf10,ensembl:IGSF10	entrez:immunoglobulin superfamily, member 10,ensembl:immunoglobulin superfamily, member 10 [Source:Jamboree;Acc:XB-GENE-6072998]	1125.99	164.965	476.961	97.0239	0.146507	0.423593	0.0861677	-2.77096	-1.23925	-3.53671
entrez:100492999	2992.85	1269.62	987.517	474.446	0.424218	0.329959	0.158526	-1.23712	-1.59964	-2.6572	0.000342602	8.66529e-08	3.06908e-17	entrez:LOC100492999,ensembl:MSLN	entrez:mesothelin-like protein-like,ensembl:mesothelin [Source:HGNC Symbol;Acc:7371]	2075.46	717.163	2308.99	804.065	0.345543	1.11252	0.387415	-1.53306	0.15383	-1.36805
ensembl:ENSXETG00000006680,entrez:549951	243.502	474.778	449.303	540.918	1.94979	1.84517	2.22141	0.963322	0.883757	1.15148	0.00249469	0.00705205	0.000122933	entrez:slc7a6,ensembl:SLC7A6	entrez:solute carrier family 7 (amino acid transporter light chain, y+L system), member 6,ensembl:solute carrier family 7 (amino acid transporter light chain, y+L system), member 6 [Source:Jamboree;Acc:XB-GENE-963214]	185.055	962.006	432.798	1246.3	5.19848	2.33875	6.73476	2.37809	1.22574	2.75163
ensembl:ENSXETG00000014529,entrez:100497723	69.6665	248.415	262.765	425.906	3.56577	3.77175	6.1135	1.83421	1.91523	2.612	0.0364857	0.0176666	0.000565895	entrez:LOC100497723,ensembl:PIM3	entrez:serine/threonine-protein kinase pim-3-like,ensembl:pim-3 oncogene [Source:Jamboree;Acc:XB-GENE-922022]	249.113	1003.68	422.494	1091.38	4.02902	1.69599	4.38109	2.01043	0.762131	2.13129
ensembl:ENSXETG00000014619,entrez:100492274	35.901	237.908	235.424	535.113	6.62679	6.55759	14.9053	2.72831	2.71317	3.89775	0.0403926	0.0246954	0.000262905	entrez:LOC100492274,ensembl:XB-GENE-985135	entrez:Y+L amino acid transporter 2-like,ensembl:Putative ortholog of amino acid transporter, 2 of 2 [Source:Jamboree;Acc:XB-GENE-985135]	358.722	1060.98	814.073	1013.12	2.95768	2.26937	2.82425	1.56446	1.18229	1.49787
entrez:100489988	26.573	119.715	97.4013	185.323	4.50515	3.66542	6.9741	2.17157	1.87398	2.80201	0.00775027	0.0228839	1.85692e-05	entrez:tbx15,ensembl:TBX15	entrez:T-box 15,ensembl:T-box 15 [Source:HGNC Symbol;Acc:11594]	66.9045	378.551	113.352	289.463	5.65808	1.69423	4.32651	2.50031	0.760633	2.11321
ensembl:ENSXETG00000023872,entrez:493361	849.486	1336.16	411.086	1122.93	1.5729	0.483924	1.32189	0.653428	-1.04715	0.4026	0.0391064	0.00016725	0.182198	entrez:ngfr,ensembl:NGFR	entrez:nerve growth factor receptor,ensembl:nerve growth factor receptor [Source:Jamboree;Acc:XB-GENE-947583]	723.138	2024.73	780.951	2293.19	2.79992	1.07995	3.17117	1.48538	0.11096	1.66501
ensembl:ENSXETG00000014571,entrez:779541	99.6633	28.5014	49.83	9.13267	0.285977	0.499983	0.0916352	-1.80603	-1.00005	-3.44795	0.0147217	0.265735	1.16606e-06	entrez:pcnxl2,ensembl:PCNXL2	entrez:pecanex-like 2,ensembl:pecanex-like 2 [Source:Jamboree;Acc:XB-GENE-5879835]	251.96	79.8777	177.388	55.2125	0.317026	0.704035	0.219132	-1.65733	-0.506281	-2.19013
ensembl:ENSXETG00000026901,entrez:733538	354.403	162.972	253.958	103.108	0.459848	0.716579	0.290935	-1.12077	-0.480803	-1.78123	0.000884213	0.374179	1.1327e-08	entrez:vrk3,ensembl:VRK3	entrez:vaccinia related kinase 3,ensembl:vaccinia related kinase 3 [Source:Jamboree;Acc:XB-GENE-986614]	2012.83	515.732	1229.21	346.284	0.256222	0.610686	0.172038	-1.96453	-0.711498	-2.5392
ensembl:ENSXETG00000003737,entrez:550020	105.015	224.154	67.6169	220.443	2.1345	0.643879	2.09916	1.0939	-0.635139	1.06981	0.00302803	0.249332	0.00453048	entrez:cpn1,ensembl:CPN1	entrez:carboxypeptidase N, polypeptide 1,ensembl:carboxypeptidase N, polypeptide 1 [Source:Jamboree;Acc:XB-GENE-967670]	49.8225	263.944	46.3712	352.717	5.29768	0.930729	7.07946	2.40536	-0.103568	2.82364
ensembl:ENSXETG00000010861,entrez:100493943	31.4334	87.0069	17.2511	130.046	2.76797	0.548815	4.13718	1.46883	-0.865608	2.04865	0.00290712	0.299186	1.28643e-06	entrez:LOC100493943,ensembl:AQP9	entrez:aquaporin-9-like,ensembl:aquaporin 9 [Source:Jamboree;Acc:XB-GENE-481514]	NA	NA	NA	NA	NA	NA	NA	NA	NA	NA
ensembl:ENSXETG00000015929,entrez:100486141	92.8092	191.13	78.0283	198.641	2.05939	0.840738	2.14032	1.04221	-0.250271	1.09782	0.0060197	0.875145	0.00327654	entrez:LOC100486141,ensembl:GXYLT2	entrez:glucoside xylosyltransferase 2-like,ensembl:glucoside xylosyltransferase 2 [Source:Jamboree;Acc:XB-GENE-5889629]	85.41	276.099	94.9506	211.737	3.23263	1.1117	2.47907	1.69271	0.152772	1.3098
ensembl:ENSXETG00000019411,entrez:595086	1235.7	3218	983.4	3784.77	2.60419	0.795823	3.06285	1.38084	-0.32948	1.61488	0.00117681	0.798845	0.00022544	entrez:mafb	entrez:v-maf musculoaponeurotic fibrosarcoma oncogene homolog B	1311.04	3743.83	1726.04	3970.47	2.85561	1.31654	3.02848	1.5138	0.39675	1.59859
ensembl:ENSXETG00000006000,entrez:100145744	41.0249	100.742	20.4163	73.0264	2.45562	0.497656	1.78005	1.29609	-1.00678	0.831917	0.0106651	0.235243	0.0558539	entrez:pkdcc.2,ensembl:PKDCC.2	entrez:protein kinase domain containing, cytoplasmic,ensembl:protein kinase domain containing, cytoplasmic homolog, gene 2 [Source:Jamboree;Acc:XB-GENE-941501]	18.5055	65.9859	19.1373	61.1089	3.56575	1.03414	3.3022	1.8342	0.0484356	1.72343
ensembl:ENSXETG00000007493,entrez:549415	173.854	441.981	86.0284	238.252	2.54225	0.494831	1.37041	1.3461	-1.01499	0.454609	0.000141934	0.0823712	0.199329	entrez:tll2,ensembl:TLL2	entrez:tolloid-like 2,ensembl:tolloid-like 2 precursor [Source:RefSeq peptide;Acc:NP_001016661]	787.196	2745.36	281.172	1475.19	3.48752	0.357181	1.87398	1.8022	-1.48527	0.906108
ensembl:ENSXETG00000007698,entrez:100493388	116.895	247.664	81.2541	177.289	2.11868	0.695101	1.51665	1.08317	-0.524705	0.600885	0.00167512	0.506628	0.0910959	entrez:LOC100493388,ensembl:DUSP9	entrez:dual specificity protein phosphatase 7-like,ensembl:dual specificity phosphatase 9 [Source:Jamboree;Acc:XB-GENE-986835]	116.727	342.085	99.367	294.824	2.93064	0.851276	2.52575	1.55122	-0.232301	1.33671
ensembl:ENSXETG00000010347,entrez:497008	1728.71	3159.26	1542.48	2522.99	1.82752	0.892271	1.45947	0.869891	-0.164445	0.54544	0.00867526	0.959435	0.213764	entrez:ras-dva,ensembl:RAS-DVA	entrez:ras-related protein ras-dva,ensembl:ras-related protein ras-dva [Source:Jamboree;Acc:XB-GENE-1217929]	943.781	3801.14	2008.68	5388.31	4.02756	2.12834	5.70928	2.00991	1.08973	2.51331
ensembl:ENSXETG00000010385	129.118	233.407	124.943	185.218	1.80771	0.967668	1.43449	0.85416	-0.0474156	0.520534	0.0265716	1	0.285146	NA	NA	150.891	486.212	331.959	589.112	3.22227	2.19999	3.90422	1.68808	1.1375	1.96503
ensembl:ENSXETG00000010725,entrez:100490491	894.183	1645.97	773.536	1229.5	1.84076	0.865076	1.375	0.880298	-0.209101	0.459434	0.00155425	0.764057	0.117239	entrez:LOC100490491,ensembl:SERPINH1	entrez:serpin H1-like,ensembl:serpin peptidase inhibitor, clade H (heat shock protein 47), member 1, (collagen binding protein 1) [Source:Jamboree;Acc:XB-GENE-1005105]	1649.84	3841.08	1913	5434.94	2.32815	1.15951	3.29423	1.21919	0.213512	1.71994
ensembl:ENSXETG00000014867,entrez:549505	564.178	1292.39	516.605	844.262	2.29075	0.915678	1.49645	1.19582	-0.127088	0.581542	0.00295813	0.900262	0.333267	entrez:pltp,ensembl:PLTP	entrez:phospholipid transfer protein,ensembl:phospholipid transfer protein [Source:Jamboree;Acc:XB-GENE-981861]	760.149	1788.57	713.97	2141.49	2.35291	0.93925	2.8172	1.23445	-0.0904194	1.49426
ensembl:ENSXETG00000010439,entrez:100037885	115.856	221.724	145.009	299.944	1.91379	1.25162	2.58893	0.936429	0.323802	1.37235	0.0102483	0.626654	1.53995e-05	entrez:c11orf73,ensembl:C11ORF73	entrez:chromosome 11 open reading frame 73,ensembl:chromosome 11 open reading frame 73 [Source:Jamboree;Acc:XB-GENE-967059]	88.257	276.099	131.753	263.733	3.12835	1.49284	2.98824	1.6454	0.578055	1.5793
ensembl:ENSXETG00000019859,entrez:100493182	76.3282	239.38	134.141	340.513	3.13619	1.75742	4.46116	1.64901	0.813462	2.15742	0.000972964	0.229471	1.66181e-06	entrez:LOC100493182,ensembl:DKK2	entrez:dickkopf-related protein 2-like,ensembl:dickkopf 2 [Source:Jamboree;Acc:XB-GENE-480441]	139.503	722.372	135.433	770.83	5.17818	0.970828	5.52554	2.37245	-0.0427123	2.46612
ensembl:ENSXETG00000001058,entrez:734094	288.111	1150.28	671.176	1856.59	3.9925	2.32958	6.44402	1.99729	1.22007	2.68796	0.00211373	0.138624	1.31324e-05	entrez:klf17,ensembl:KLF17	entrez:Kruppel-like factor 17,ensembl:Kruppel-like factor 17 [Source:Jamboree;Acc:XB-GENE-939941]	1497.52	4233.52	1454.44	4953.58	2.82702	0.971229	3.30785	1.49928	-0.0421162	1.72589
ensembl:ENSXETG00000003036,entrez:100493727	734.09	1418.32	1034.45	1636.93	1.93209	1.40915	2.22988	0.950159	0.49483	1.15696	0.00718971	0.300239	0.000144878	entrez:LOC100493727,ensembl:VARS2	entrez:valyl-tRNA synthetase, mitochondrial-like,ensembl:valyl-tRNA synthetase 2, mitochondrial (putative) [Source:Jamboree;Acc:XB-GENE-6046089]	233.454	738.001	641.837	1491.81	3.16122	2.74931	6.39016	1.66048	1.45907	2.67585
ensembl:ENSXETG00000005387,entrez:613074	233.179	1011.26	517.112	1132.41	4.33682	2.21766	4.85639	2.11664	1.14904	2.27988	0.0124611	0.292282	0.00349123	entrez:pm20d2,ensembl:PM20D2	entrez:peptidase M20 domain containing 2,ensembl:peptidase M20 domain containing 2 [Source:Jamboree;Acc:XB-GENE-969482]	1178.66	2783.56	1491.24	2393.43	2.36164	1.2652	2.03064	1.23979	0.339367	1.02194
ensembl:ENSXETG00000025011,entrez:779571	47.8415	113.135	75.2441	125.779	2.3648	1.57278	2.62908	1.24172	0.653316	1.39456	0.0250229	0.513108	0.00197229	entrez:plekhg4	entrez:pleckstrin homology domain containing, family G (with RhoGef domain) member 4	79.716	237.897	97.1588	220.85	2.9843	1.21881	2.77046	1.57739	0.285475	1.47012
ensembl:ENSXETG00000000543,entrez:100497481	877.603	2377.08	2251.84	4255.68	2.70861	2.5659	4.84921	1.43755	1.35946	2.27775	0.000156923	0.000598412	2.21895e-10	entrez:LOC100497481,ensembl:GLDC	entrez:glycine dehydrogenase [decarboxylating,ensembl:glycine dehydrogenase (decarboxylating) [Source:Jamboree;Acc:XB-GENE-1221322]	1991.48	4127.59	3077.43	6424.48	2.07263	1.5453	3.22599	1.05146	0.627888	1.68974
ensembl:ENSXETG00000005356,entrez:100038160	1419.51	2708.74	2557.45	3878.18	1.90822	1.80164	2.73206	0.93223	0.849315	1.44999	0.00117681	0.00400946	1.3548e-09	entrez:stab2,ensembl:STAB2	entrez:stabilin 2,ensembl:stabilin 2 [Source:Jamboree;Acc:XB-GENE-491156]	1027.77	2406.75	1322.68	2746.15	2.34173	1.28695	2.67196	1.22757	0.363955	1.4179
ensembl:ENSXETG00000017148,entrez:100498211	45.5282	102.976	94.6759	147.906	2.26181	2.0795	3.24867	1.17748	1.05624	1.69985	0.0162373	0.0322015	2.97195e-05	entrez:LOC100498211,ensembl:COL13A1	entrez:uncharacterized LOC100498211,ensembl:collagen, type XIII, alpha 1 [Source:Jamboree;Acc:XB-GENE-6462746]	108.186	227.478	113.352	239.611	2.10265	1.04775	2.21481	1.07221	0.0672946	1.14718
ensembl:ENSXETG00000017323,entrez:100170618	247.13	447.656	435.514	660.597	1.81142	1.76229	2.67307	0.857119	0.817449	1.4185	0.0323532	0.0202659	3.57712e-06	entrez:tgm2,ensembl:TGM2	entrez:transglutaminase 2 (C polypeptide, protein-glutamine-gamma-glutamyltransferase),ensembl:transglutaminase 2 (C polypeptide, protein-glutamine-gamma-glutamyltransferase) [Source:Jamboree;Acc:XB-GENE-5940894]	479.72	1118.29	777.27	1739.46	2.33113	1.62026	3.62599	1.22103	0.696225	1.85838
ensembl:ENSXETG00000000847	28.3428	70.3493	36.9205	91.5629	2.48209	1.30264	3.23055	1.31155	0.381438	1.69178	0.0245178	0.831484	0.0015789	ensembl:GUSB	ensembl:glucuronidase, beta [Source:Jamboree;Acc:XB-GENE-921780]	75.4455	241.37	82.4378	178.502	3.19926	1.09268	2.36598	1.67774	0.12787	1.24244
ensembl:ENSXETG00000008342,entrez:100379858	55.3271	23.0184	94.8922	94.254	0.416042	1.71511	1.70358	-1.2652	0.778305	0.768568	0.0240033	0.227804	0.319257	entrez:igsf9b,ensembl:IGSF9B	entrez:immunoglobulin superfamily, member 9B,ensembl:immunoglobulin superfamily, member 9B [Source:Jamboree;Acc:XB-GENE-5887265]	NA	NA	NA	NA	NA	NA	NA	NA	NA	NA
ensembl:ENSXETG00000003560,entrez:100494665	253.691	109.205	64.3855	46.3564	0.430465	0.253795	0.182728	-1.21603	-1.97827	-2.45223	0.022988	2.52139e-06	3.60496e-08	entrez:LOC100494665,ensembl:ZNFX1.2	entrez:NFX1-type zinc finger-containing protein 1-like,ensembl:zinc finger, NFX1-type containing 1, gene 2 [Source:Jamboree;Acc:XB-GENE-5996127]	223.49	48.6212	96.4227	10.7209	0.217555	0.431442	0.0479703	-2.20055	-1.21276	-4.38171
ensembl:ENSXETG00000007330,entrez:100144942	518.254	1052.06	566.966	1288.18	2.03001	1.09399	2.48561	1.02149	0.129602	1.3136	0.001249	0.931887	1.89752e-05	entrez:hyal2,ensembl:HYAL2	entrez:hyaluronoglucosaminidase 2,ensembl:hyaluronoglucosaminidase 2 [Source:Jamboree;Acc:XB-GENE-5799791]	297.512	713.69	252.466	719.37	2.39886	0.848591	2.41796	1.26235	-0.236859	1.27379
ensembl:ENSXETG00000012024,entrez:100493689	80.6016	276.854	97.0386	396.072	3.43485	1.20393	4.91394	1.78025	0.26775	2.29688	0.000470593	0.832874	7.60559e-07	entrez:slc15a2,ensembl:SLC15A2	entrez:solute carrier family 15 (H+/peptide transporter), member 2,ensembl:solute carrier family 15 (H+/peptide transporter), member 2 [Source:Jamboree;Acc:XB-GENE-486968]	224.913	666.805	172.236	730.091	2.96472	0.765789	3.2461	1.5679	-0.38498	1.69871
ensembl:ENSXETG00000013742,entrez:448335	414.841	1377.85	504.058	1628.72	3.3214	1.21506	3.92614	1.73179	0.281032	1.97311	0.00540093	0.924102	0.000736349	entrez:ndrg3,ensembl:NDRG3	entrez:NDRG family member 3,ensembl:NDRG family member 3 [Source:Jamboree;Acc:XB-GENE-941128]	1084.71	2868.65	1165.91	2744.01	2.64463	1.07486	2.52972	1.40307	0.104145	1.33898
entrez:100498160	42.3479	98.9106	48.4951	123.853	2.33567	1.14516	2.92466	1.22384	0.195549	1.54827	0.0188308	0.944275	0.000795922	entrez:LOC100498160	entrez:uncharacterized protein C1orf125 homolog	62.634	138.918	55.9399	197.264	2.21793	0.893123	3.14947	1.14921	-0.163069	1.65511
entrez:100145733	141.053	55.956	60.556	23.4944	0.396703	0.429315	0.166565	-1.33387	-1.21989	-2.58584	0.00666396	0.013908	1.9922e-08	entrez:smoc1,ensembl:SMOC1	entrez:SPARC related modular calcium binding 1,ensembl:SPARC related modular calcium binding 1 precursor [Source:RefSeq peptide;Acc:NP_001120579]	310.323	128.499	253.202	84.1588	0.414081	0.815929	0.271197	-1.27201	-0.293484	-1.88258
ensembl:ENSXETG00000002013,entrez:496873	209.211	426.192	244.572	447.984	2.03714	1.16902	2.1413	1.02655	0.225303	1.09849	0.000747863	0.785988	0.000236872	entrez:cables2,ensembl:CABLES2	entrez:Cdk5 and Abl enzyme substrate 2,ensembl:Cdk5 and Abl enzyme substrate 2 [Source:Jamboree;Acc:XB-GENE-963205]	227.76	571.299	306.197	470.11	2.50834	1.34439	2.06406	1.32673	0.426947	1.04548
ensembl:ENSXETG00000004865,entrez:548410	112.955	421.605	173.515	505.235	3.73252	1.53614	4.4729	1.90015	0.619313	2.16121	0.0176218	0.764057	0.000959053	entrez:pnpla3,ensembl:PNPLA3	entrez:patatin-like phospholipase domain containing 3,ensembl:patatin-like phospholipase domain containing 3 [Source:Jamboree;Acc:XB-GENE-5855123]	66.9045	592.137	140.586	562.31	8.85048	2.10129	8.40466	3.14576	1.07128	3.07119
ensembl:ENSXETG00000008088	251.569	495.662	295.562	518.991	1.97028	1.17488	2.06302	0.978404	0.232509	1.04476	0.00939722	0.873614	0.000631891	ensembl:PLEKHG4	ensembl:pleckstrin homology domain containing, family G (with RhoGef domain) member 4 [Source:HGNC Symbol;Acc:24501]	368.687	911.648	356.249	758.501	2.47269	0.966265	2.05731	1.30608	-0.0495095	1.04076
ensembl:ENSXETG00000011649,entrez:780300	12.4018	83.1311	21.1901	82.7651	6.70315	1.70863	6.67364	2.74484	0.772841	2.73847	0.000112568	0.744089	9.20814e-05	entrez:cdkn2d,ensembl:CDKN2D	entrez:cyclin-dependent kinase inhibitor 2D (p19, inhibits CDK4),ensembl:cyclin-dependent kinase inhibitor 2D (p19, inhibits CDK4) [Source:Jamboree;Acc:XB-GENE-483786]	78.2925	284.781	75.0773	231.571	3.6374	0.958933	2.95776	1.86291	-0.0604988	1.56451
ensembl:ENSXETG00000015712,entrez:779905	41.279	89.4745	48.115	98.4401	2.16755	1.1656	2.38475	1.11607	0.221079	1.25384	0.0464342	0.911237	0.00667424	entrez:rabl2b,ensembl:RABL2B	entrez:RAB, member of RAS oncogene family-like 2B,ensembl:RAB, member of RAS oncogene family-like 2B [Source:Jamboree;Acc:XB-GENE-979695]	18.5055	60.7765	37.5386	79.8705	3.28424	2.02851	4.31604	1.71556	1.02042	2.10971
ensembl:ENSXETG00000001563,entrez:448291	1763.62	747.732	1791.58	947.285	0.423974	1.01585	0.537124	-1.23795	0.0226887	-0.896673	0.00145128	0.968222	0.0256381	entrez:pdlim3,ensembl:PDLIM3	entrez:PDZ and LIM domain 3,ensembl:PDZ and LIM domain 3 [Source:Jamboree;Acc:XB-GENE-942925]	2404.29	982.843	1868.1	1290.26	0.408787	0.776985	0.536647	-1.29058	-0.364042	-0.897955
ensembl:ENSXETG00000007231,entrez:549077	101.545	33.3833	88.7083	28.4621	0.328755	0.873588	0.280291	-1.60492	-0.194976	-1.835	0.0007615	0.880186	0.000260267	entrez:fgfr4,ensembl:FGFR4	entrez:fibroblast growth factor receptor 4,ensembl:fibroblast growth factor receptor 4 [Source:Jamboree;Acc:XB-GENE-478699]	212.102	90.2965	175.18	63.7892	0.425723	0.825926	0.300748	-1.23201	-0.275915	-1.73337
ensembl:ENSXETG00000022756,entrez:100497739	336.19	185.601	284.728	180.397	0.552071	0.846926	0.536591	-0.857074	-0.239692	-0.898105	0.0412061	0.856762	0.00822967	entrez:LOC100497739,ensembl:COL21A1	entrez:collagen alpha-1(XXI) chain-like,ensembl:collagen, type XXI, alpha 1 [Source:Jamboree;Acc:XB-GENE-952329]	741.644	192.748	417.341	154.917	0.259894	0.562725	0.208883	-1.94401	-0.829499	-2.25924
ensembl:ENSXETG00000023030,entrez:100492271	215.613	103.492	202.78	85.9033	0.47999	0.940481	0.398414	-1.05892	-0.0885286	-1.32766	0.00454502	0.96239	0.00024103	entrez:LOC100492271,ensembl:TGFBR3	entrez:transforming growth factor beta receptor type 3-like,ensembl:transforming growth factor, beta receptor 3 [Source:Jamboree;Acc:XB-GENE-478196]	501.072	217.059	359.929	205.841	0.433189	0.718318	0.4108	-1.20693	-0.477305	-1.28349
entrez:100486178	250.1	147.211	440.504	140.365	0.588609	1.76131	0.561235	-0.764618	0.81665	-0.833324	0.0489328	0.0407746	0.00503927	entrez:lonrf3	entrez:LON peptidase N-terminal domain and ring finger 3	1322.43	336.876	1189.46	257.837	0.254739	0.899448	0.194972	-1.97291	-0.152888	-2.35866
entrez:100491814	350.662	181.566	504.492	186.088	0.517781	1.43869	0.530677	-0.949586	0.524751	-0.914093	0.00150584	0.325324	0.00442028	entrez:LOC100491814,ensembl:FAM40B	entrez:protein FAM40B-like,ensembl:family with sequence similarity 40, member B [Source:HGNC Symbol;Acc:22209]	1578.66	291.727	1623.73	224.066	0.184794	1.02855	0.141934	-2.43601	0.040609	-2.81671
ensembl:ENSXETG00000022691,entrez:780329	0.801625	65.8997	3.90039	30.3123	82.2076	4.8656	37.8135	6.3612	2.28262	5.24083	1.36632e-10	0.51162	7.22767e-07	entrez:dzip1l,ensembl:DZIP1L	entrez:DAZ interacting protein 1-like,ensembl:DAZ interacting protein 1-like [Source:Jamboree;Acc:XB-GENE-991168]	5.694	295.2	6.62446	471.718	51.8441	1.16341	82.8447	5.69611	0.218361	6.37234
ensembl:ENSXETG00000006863,entrez:100145711	754.401	112.131	364.846	67.0468	0.148636	0.483624	0.0888743	-2.75014	-1.04804	-3.49209	1.4149e-18	0.00656756	5.75224e-22	entrez:has2,ensembl:HAS2	entrez:hyaluronan synthase 2,ensembl:hyaluronan synthase 2 [Source:Jamboree;Acc:XB-GENE-5775581]	498.225	31.2565	349.624	82.5507	0.0627357	0.70174	0.165689	-3.99457	-0.510992	-2.59345
ensembl:ENSXETG00000007922,entrez:100485028	2.81782	377.415	4.25645	673.161	133.939	1.51055	238.894	7.06543	0.595071	7.90023	1.14083e-22	0.906281	2.52201e-26	entrez:LOC100485028,ensembl:THIBZ	entrez:uncharacterized LOC100485028,ensembl:thyroid hormone induced bZip protein [Source:Jamboree;Acc:XB-GENE-484679]	31.317	2160.17	25.0258	1756.08	68.9776	0.79911	56.0743	6.10806	-0.323533	5.80927
ensembl:ENSXETG00000011399,entrez:100489683	296.497	683.365	244.064	916.039	2.3048	0.823161	3.08954	1.20464	-0.280754	1.62739	1.24866e-05	0.643355	1.10172e-09	entrez:sh3pxd2a,ensembl:SH3PXD2A	entrez:SH3 and PX domains 2A,ensembl:SH3 and PX domains 2A [Source:Jamboree;Acc:XB-GENE-494722]	800.007	1736.47	591.049	1592.58	2.17057	0.738805	1.99071	1.11807	-0.436735	0.993285
entrez:100486389	12.3103	71.9151	10.0285	110.706	5.84188	0.814643	8.99302	2.54643	-0.29576	3.16881	1.86877e-06	0.854946	6.30594e-11	entrez:lgr5,ensembl:LGR5	entrez:leucine-rich repeat-containing G-protein coupled receptor 5,ensembl:leucine-rich repeat containing G protein-coupled receptor 5 [Source:HGNC Symbol;Acc:4504]	39.858	173.647	69.1888	263.733	4.35664	1.73588	6.61682	2.12322	0.79567	2.72614
ensembl:ENSXETG00000002122,entrez:100127868	296.842	114.321	378.475	157.248	0.385124	1.275	0.529735	-1.3766	0.350501	-0.916657	1.29775e-05	0.556965	0.00655397	entrez:sod3,ensembl:SOD3	entrez:superoxide dismutase 3, extracellular,ensembl:superoxide dismutase 3, extracellular [Source:Jamboree;Acc:XB-GENE-1008938]	236.301	59.0401	205.358	89.5192	0.249851	0.869054	0.378836	-2.00086	-0.202483	-1.40036
ensembl:ENSXETG00000013658,entrez:100497594	166.03	515.845	150.475	449.825	3.10694	0.90631	2.7093	1.6355	-0.141924	1.43792	1.39473e-07	0.933439	3.49315e-06	entrez:LOC100497594,ensembl:DOT1L	entrez:histone-lysine N-methyltransferase, H3 lysine-79 specific-like,ensembl:DOT1-like, histone H3 methyltransferase [Source:Jamboree;Acc:XB-GENE-6033925]	212.102	703.271	236.273	496.376	3.31573	1.11396	2.34028	1.72933	0.155697	1.22668
ensembl:ENSXETG00000014408,entrez:733893	149.562	603.201	137.227	606.724	4.03312	0.917525	4.05667	2.0119	-0.124181	2.0203	1.19623e-10	0.981383	4.5837e-10	entrez:sox4,ensembl:SOX4	entrez:SRY (sex determining region Y)-box 4,ensembl:SRY (sex determining region Y)-box 4 [Source:Jamboree;Acc:XB-GENE-480727]	115.304	1557.62	105.991	1014.19	13.5088	0.919238	8.79586	3.75583	-0.121489	3.13683
ensembl:ENSXETG00000016808,entrez:448158	276.077	850.506	265.172	581.222	3.08068	0.960498	2.10529	1.62325	-0.0581461	1.07402	1.61913e-11	0.981475	0.00022544	entrez:ppp1r3c.2,ensembl:PPP1R3C.2	entrez:protein phosphatase 1, regulatory subunit 3C,ensembl:protein phosphatase 1, regulatory (inhibitor) subunit 3C, gene 2 [Source:Jamboree;Acc:XB-GENE-876322]	307.476	1694.8	553.511	1459.65	5.51196	1.80017	4.74719	2.46257	0.848137	2.24707
ensembl:ENSXETG00000018720,entrez:100493034	225.795	524.861	199.018	572.126	2.3245	0.881411	2.53383	1.21692	-0.182113	1.34132	1.88514e-05	0.868498	6.83719e-07	entrez:sema6a,ensembl:SEMA6A	entrez:sema domain, transmembrane domain (TM), and cytoplasmic domain, (semaphorin) 6A,ensembl:sema domain, transmembrane domain (TM), and cytoplasmic domain, (semaphorin) 6A [Source:Jamboree;Acc:XB-GENE-980417]	210.678	1067.93	242.161	927.891	5.06901	1.14944	4.40431	2.34171	0.200926	2.13892
entrez:100134993	467.001	3812.43	242.737	5029.32	8.16365	0.519778	10.7694	3.02921	-0.944032	3.42886	1.17508e-11	0.256763	1.37639e-13	entrez:fap,ensembl:FAP	entrez:fibroblast activation protein, alpha,ensembl:fibroblast activation protein, alpha [Source:RefSeq peptide;Acc:NP_001107145]	351.605	4118.91	292.949	4908.55	11.7146	0.833176	13.9604	3.55024	-0.263307	3.80327
ensembl:ENSXETG00000019985	10.1539	76.6236	3.95448	41.4461	7.54621	0.389454	4.08179	2.91575	-1.36048	2.0292	1.05418e-06	0.231534	0.000905592	NA	NA	29.8935	189.275	19.8734	122.218	6.33166	0.664806	4.08844	2.66258	-0.588994	2.03155
ensembl:ENSXETG00000009145,entrez:496943	6.80726	84.2764	41.4709	130.233	12.3804	6.09216	19.1314	3.62998	2.60695	4.25787	1.77711e-08	0.000278805	2.21895e-10	entrez:slc2a2,ensembl:SLC2A2	entrez:solute carrier family 2 (facilitated glucose transporter), member 2,ensembl:solute carrier family 2 (facilitated glucose transporter), member 2 [Source:Jamboree;Acc:XB-GENE-486462]	32.7405	159.755	82.4378	248.188	4.87944	2.51791	7.58046	2.28672	1.33223	2.92229
ensembl:ENSXETG00000019051,entrez:100134994	31.7903	376.286	198.231	651.066	11.8365	6.2356	20.48	3.56517	2.64053	4.35615	1.86634e-06	0.000853225	9.35292e-09	entrez:klf9,ensembl:KLF9	entrez:Kruppel-like factor 9,ensembl:Kruppel-like factor 9 [Source:Jamboree;Acc:XB-GENE-483889]	190.749	1300.62	455.616	1422.66	6.81847	2.38856	7.45828	2.76945	1.25614	2.89884
ensembl:ENSXETG00000007816,entrez:100489152	88.1022	586.343	133.514	910.597	6.65527	1.51544	10.3357	2.7345	0.599737	3.36956	1.15283e-08	0.492778	8.06729e-12	entrez:LOC100489152,ensembl:ITGA11	entrez:integrin alpha-11-like,ensembl:integrin, alpha 11 [Source:Jamboree;Acc:XB-GENE-483822]	217.796	1656.59	375.386	3040.97	7.60619	1.72357	13.9625	2.92717	0.785401	3.80349
ensembl:ENSXETG00000005203,entrez:100135012	394.177	139.263	114.991	74.4911	0.3533	0.291723	0.188979	-1.50104	-1.77733	-2.4037	1.5262e-05	6.29536e-08	2.12522e-11	entrez:c4a,ensembl:C4A	entrez:complement component 4A (Rodgers blood group),ensembl:complement component 4A (Rodgers blood group) [Source:Jamboree;Acc:XB-GENE-478881]	NA	NA	NA	NA	NA	NA	NA	NA	NA	NA
ensembl:ENSXETG00000008581,entrez:100125057	934.982	372.919	334.445	184.354	0.398852	0.357702	0.197174	-1.32607	-1.48317	-2.34246	1.4429e-06	5.50868e-08	6.00051e-17	entrez:olfml2a,ensembl:OLFML2A	entrez:olfactomedin-like 2A,ensembl:olfactomedin-like 2A [Source:Jamboree;Acc:XB-GENE-996424]	1577.24	609.502	828.794	383.271	0.386436	0.525472	0.243001	-1.3717	-0.928315	-2.04096
ensembl:ENSXETG00000020557,entrez:619588	108.625	303.985	144.815	373.977	2.79848	1.33317	3.44283	1.48464	0.414859	1.78359	1.81706e-06	0.564948	1.60751e-08	entrez:tbx2,ensembl:TBX2	entrez:T-box 2,ensembl:T-box 2 [Source:Jamboree;Acc:XB-GENE-1018115]	224.913	645.968	186.957	774.047	2.87208	0.831241	3.44154	1.52209	-0.26666	1.78305
entrez:100124778	51.9561	184.297	74.6147	211.564	3.54717	1.43611	4.07197	1.82667	0.522167	2.02573	1.46211e-06	0.627139	3.90216e-08	entrez:bcat1	entrez:branched chain amino-acid transaminase 1, cytosolic	74.022	239.633	42.691	180.647	3.23732	0.576734	2.44044	1.6948	-0.794023	1.28714
ensembl:ENSXETG00000016526,entrez:541453	642.124	123.468	471.311	112.785	0.192281	0.733988	0.175643	-2.37872	-0.446172	-2.50928	1.61913e-11	0.577906	1.59108e-11	entrez:ugdh.2,ensembl:UGDH.2	entrez:UDP-glucose dehydrogenase, gene 2,ensembl:UDP-glucose dehydrogenase, gene 2 [Source:Jamboree;Acc:XB-GENE-5783367]	230.607	71.1954	375.386	195.656	0.30873	1.62782	0.848438	-1.69558	0.702939	-0.237119
ensembl:ENSXETG00000001232,entrez:100496503	122.441	347.012	132.128	338.547	2.83411	1.07911	2.76498	1.5029	0.109846	1.46727	2.97167e-07	0.934299	4.51976e-07	entrez:LOC100496503,ensembl:DNMT3A	entrez:DNA (cytosine-5)-methyltransferase 3A-like,ensembl:DNA (cytosine-5-)-methyltransferase 3 alpha [Source:Jamboree;Acc:XB-GENE-959529]	119.574	809.196	145.002	714.01	6.76732	1.21266	5.97128	2.75858	0.27817	2.57804
ensembl:ENSXETG00000006930,entrez:100486970	62.1979	484.102	97.1661	485.803	7.78325	1.56221	7.8106	2.96037	0.643588	2.96543	2.31742e-25	0.280566	2.47148e-24	entrez:LOC100486970,ensembl:KCTD1	entrez:uncharacterized LOC100486970,ensembl:potassium channel tetramerisation domain containing 1 [Source:Jamboree;Acc:XB-GENE-6076050]	56.94	1205.11	87.5901	1428.02	21.1646	1.53829	25.0794	4.40358	0.621325	4.64843
ensembl:ENSXETG00000015914,entrez:549600	138.33	352.39	153.801	403.21	2.54746	1.11184	2.91485	1.34906	0.152953	1.54342	2.28991e-05	0.939881	2.97243e-07	entrez:rybp,ensembl:RYBP	entrez:RING1 and YY1 binding protein,ensembl:RING1 and YY1 binding protein [Source:Jamboree;Acc:XB-GENE-992066]	316.017	743.21	326.071	979.351	2.3518	1.03181	3.09904	1.23377	0.0451826	1.63182
entrez:100497349	37.9118	304.491	51.6099	324.51	8.03157	1.36132	8.55962	3.00568	0.445002	3.09755	2.41218e-15	0.66098	1.99161e-16	entrez:LOC100497349,ensembl:SCARA5	entrez:scavenger receptor class A member 5-like,ensembl:scavenger receptor class A, member 5 (putative) [Source:HGNC Symbol;Acc:28701]	39.858	399.389	55.9399	384.879	10.0203	1.40348	9.65625	3.32485	0.489008	3.27146
ensembl:ENSXETG00000013774	3.30739	42.3372	5.91594	26.1866	12.8008	1.7887	7.9176	3.67816	0.838914	2.98506	2.29322e-06	0.693122	0.000123218	ensembl:CAR1_PREDICTED	ensembl:carbonic anhydrase I [Source:RefSeq peptide;Acc:NP_001072785]	NA	NA	NA	NA	NA	NA	NA	NA	NA	NA
ensembl:ENSXETG00000007329,entrez:100498156	265.699	637.243	270.019	718.367	2.39837	1.01626	2.70369	1.26205	0.0232711	1.43493	2.09325e-06	0.992366	8.82744e-08	entrez:LOC100498156,ensembl:HYAL1	entrez:hyaluronidase-1-like,ensembl:hyaluronoglucosaminidase 1 [Source:Jamboree;Acc:XB-GENE-987118]	173.667	519.205	164.876	367.19	2.98966	0.949377	2.11433	1.57998	-0.0749468	1.0802
ensembl:ENSXETG00000016197,entrez:548987	21.6701	444.18	20.6336	546.813	20.4974	0.952171	25.2335	4.35737	-0.0707073	4.65727	2.26068e-18	1	4.11685e-20	entrez:dpp4,ensembl:DPP4	entrez:dipeptidyl-peptidase 4,ensembl:dipeptidyl-peptidase 4 [Source:Jamboree;Acc:XB-GENE-976654]	93.951	1043.62	52.2597	1394.78	11.1081	0.556244	14.8459	3.47354	-0.846211	3.89199
ensembl:ENSXETG00000009863,entrez:100380018	157.291	45.9037	72.1734	29.9934	0.29184	0.458854	0.190688	-1.77675	-1.12389	-2.39071	2.28991e-05	0.026966	5.05341e-08	entrez:adamts12,ensembl:ADAMTS12	entrez:ADAM metallopeptidase with thrombospondin type 1 motif, 12,ensembl:ADAM metallopeptidase with thrombospondin type 1 motif, 12 [Source:Jamboree;Acc:XB-GENE-959575]	529.542	112.871	260.562	62.181	0.213148	0.492052	0.117424	-2.23007	-1.02312	-3.0902
ensembl:ENSXETG00000012973,entrez:100492262	859.08	2219.79	1337.45	4286.46	2.58392	1.55684	4.98959	1.36956	0.638618	2.31892	2.6262e-08	0.0607661	2.7434e-23	entrez:LOC100492262,ensembl:ANPEP	entrez:aminopeptidase N-like,ensembl:alanyl (membrane) aminopeptidase [Source:Jamboree;Acc:XB-GENE-981369]	313.17	1541.99	906.079	2748.83	4.9238	2.89325	8.77744	2.29977	1.53269	3.1338
ensembl:ENSXETG00000018779,entrez:100380150	39.6347	596.187	25.7199	534.094	15.042	0.648922	13.4754	3.91093	-0.623883	3.75226	2.8399e-05	0.85856	4.99007e-05	entrez:adamts17,ensembl:ADAMTS17	entrez:ADAM metallopeptidase with thrombospondin type 1 motif, 17,ensembl:ADAM metallopeptidase with thrombospondin type 1 motif, 17 [Source:Jamboree;Acc:XB-GENE-6460749]	52.6695	2035.15	106.727	2498.5	38.6399	2.02636	47.4373	5.27202	1.01889	5.56795
entrez:100170582	18.7625	239.439	18.1938	249.671	12.7615	0.969687	13.3069	3.67373	-0.0444093	3.7341	2.512e-15	1	4.59409e-15	entrez:dlgap1,ensembl:DLGAP1	entrez:discs, large homolog-associated protein 1,ensembl:discs, large homolog-associated protein 1 [Source:RefSeq peptide;Acc:NP_001123829]	27.0465	574.772	10.3047	542.476	21.2513	0.381	20.0571	4.40948	-1.39214	4.32604
ensembl:ENSXETG00000006623,entrez:100496322	515.782	1553.92	161.751	1128.12	3.01274	0.313603	2.1872	1.59108	-1.67299	1.12908	2.0473e-09	6.29536e-08	7.15374e-06	entrez:LOC100496322,ensembl:LRRC15	entrez:leucine-rich repeat-containing protein 15-like,ensembl:leucine rich repeat containing 15 [Source:Jamboree;Acc:XB-GENE-990725]	750.185	4441.9	347.416	4998.6	5.92107	0.463108	6.66316	2.56586	-1.11058	2.73621
ensembl:ENSXETG00000000835,entrez:100036601	82.5357	338.74	129.551	589.807	4.10417	1.56963	7.14608	2.03709	0.650427	2.83715	2.60388e-05	0.482419	2.7639e-09	entrez:nfib,ensembl:NFIB	entrez:nuclear factor I/B,ensembl:nuclear factor I/B [Source:Jamboree;Acc:XB-GENE-486376]	412.815	1396.12	474.017	1532.55	3.38196	1.14826	3.71243	1.75786	0.199443	1.89236
ensembl:ENSXETG00000009362,entrez:407880	783.416	3120.8	1048.76	4044.36	3.98358	1.3387	5.16247	1.99407	0.420834	2.36806	2.49746e-06	0.601444	9.35361e-08	entrez:pfkfb4,ensembl:PFKFB4	entrez:6-phosphofructo-2-kinase/fructose-2,6-biphosphatase 4,ensembl:6-phosphofructo-2-kinase/fructose-2,6-biphosphatase 4 [Source:Jamboree;Acc:XB-GENE-1001570]	1286.84	6358.96	1930.66	8387.47	4.94151	1.50031	6.51786	2.30495	0.585259	2.7044
ensembl:ENSXETG00000008149,entrez:100491004	31.5642	518.202	32.8305	846.977	16.4174	1.04012	26.8334	4.03715	0.0567483	4.74596	3.73672e-43	1	4.20658e-58	entrez:nfic,ensembl:NFIC	entrez:nuclear factor I/C (CCAAT-binding transcription factor),ensembl:nuclear factor I/C (CCAAT-binding transcription factor) [Source:Jamboree;Acc:XB-GENE-484367]	49.8225	1983.05	59.6202	2467.94	39.8023	1.19665	49.5347	5.31478	0.259003	5.63037
ensembl:ENSXETG00000016718,entrez:100158549	8.38251	107.749	8.15356	99.06	12.854	0.972687	11.8175	3.68414	-0.0399532	3.56285	3.15521e-14	0.978503	2.58052e-12	entrez:nfix,ensembl:NFIX	entrez:nuclear factor I/X (CCAAT-binding transcription factor),ensembl:nuclear factor I/X (CCAAT-binding transcription factor) [Source:Jamboree;Acc:XB-GENE-992650]	41.2815	180.593	43.427	232.107	4.37467	1.05197	5.62254	2.12917	0.0730976	2.49122
ensembl:ENSXETG00000016048,entrez:493378	478.621	1152.33	396.713	882.961	2.40761	0.828866	1.8448	1.2676	-0.270789	0.883465	3.69386e-07	0.727484	0.000977209	entrez:foxo1,ensembl:FOXO1	entrez:forkhead box O1,ensembl:forkhead box O1 [Source:Jamboree;Acc:XB-GENE-482528]	341.64	2045.56	398.204	1747.5	5.98748	1.16557	5.11504	2.58195	0.22103	2.35474
ensembl:ENSXETG00000019605,entrez:448246	521.589	1303.94	528.685	1057.86	2.49993	1.0136	2.02814	1.32189	0.0194932	1.02016	3.87132e-08	0.974802	0.000115671	entrez:nadk,ensembl:NADK	entrez:NAD kinase,ensembl:NAD kinase [Source:Jamboree;Acc:XB-GENE-956810]	1691.12	4945.47	1660.53	6216.5	2.92438	0.981913	3.67597	1.54813	-0.0263322	1.87812
ensembl:ENSXETG00000015580,entrez:780187	424.281	1290.24	372.39	860.422	3.04101	0.877697	2.02795	1.60455	-0.188206	1.02003	3.05998e-05	0.952686	0.00699064	entrez:htra1,ensembl:HTRA1	entrez:HtrA serine peptidase 1,ensembl:HtrA serine peptidase 1 [Source:Jamboree;Acc:XB-GENE-487699]	371.534	991.526	254.674	671.126	2.66874	0.685466	1.80637	1.41616	-0.544842	0.853092
ensembl:ENSXETG00000008522,entrez:448606	18.2879	212.94	50.2843	274.76	11.6438	2.7496	15.0241	3.54148	1.45922	3.90921	3.29472e-06	0.185483	2.79849e-07	entrez:asb9,ensembl:ASB9	entrez:ankyrin repeat and SOCS box containing 9,ensembl:ankyrin repeat and SOCS box containing 9 [Source:Jamboree;Acc:XB-GENE-947922]	111.033	906.438	277.491	1452.14	8.16368	2.49918	13.0785	3.02922	1.32145	3.70912
entrez:100491045	985.592	477.094	1225.27	492.286	0.484068	1.24319	0.499483	-1.04672	0.314041	-1.00149	3.2116e-05	0.743178	0.000115671	entrez:cpamd8,ensembl:CPAMD8	entrez:C3 and PZP-like, alpha-2-macroglobulin domain containing 8,ensembl:C3 and PZP-like, alpha-2-macroglobulin domain containing 8 [Source:HGNC Symbol;Acc:23228]	3093.27	1498.58	3067.86	1609.74	0.484464	0.991787	0.520401	-1.04554	-0.0118973	-0.942305
ensembl:ENSXETG00000021730,entrez:100495014	53.3501	263.236	58.4173	337.248	4.93413	1.09498	6.32142	2.3028	0.130904	2.66025	4.6725e-05	0.960142	3.3951e-07	entrez:LOC100495014,ensembl:PAPPA	entrez:pappalysin-1-like,ensembl:pregnancy-associated plasma protein A, pappalysin 1 [Source:Jamboree;Acc:XB-GENE-482885]	105.339	256.998	172.972	988.464	2.43972	1.64205	9.38364	1.28672	0.715499	3.23015
ensembl:ENSXETG00000003508,entrez:100124998	86.0317	346.267	65.8901	272.713	4.02488	0.765882	3.16991	2.00895	-0.384806	1.66444	4.43525e-06	0.759938	3.88951e-05	entrez:kcnf1,ensembl:KCNF1	entrez:potassium voltage-gated channel, subfamily F, member 1,ensembl:potassium voltage-gated channel, subfamily F, member 1 [Source:Jamboree;Acc:XB-GENE-979363]	180.785	597.346	139.114	672.198	3.30419	0.7695	3.71823	1.7243	-0.378007	1.89462
ensembl:ENSXETG00000009497,entrez:100493342	101.416	679.035	66.2702	499.437	6.69554	0.653449	4.92463	2.7432	-0.613853	2.30002	4.44037e-25	0.212216	1.99161e-16	entrez:myo1f,ensembl:ADAMTS10	entrez:myosin IF,ensembl:ADAM metallopeptidase with thrombospondin type 1 motif, 10 [Source:Jamboree;Acc:XB-GENE-961723]	459.791	1729.53	401.148	1557.74	3.76155	0.872458	3.38794	1.91133	-0.196842	1.76041
ensembl:ENSXETG00000021586,entrez:100489572	360.031	1091.46	359.743	1050.73	3.03158	0.999199	2.91845	1.60007	-0.00115617	1.5452	4.28064e-11	0.964411	1.28225e-09	entrez:LOC100489572,ensembl:NLRX1	entrez:NLR family member X1-like,ensembl:NLR family member X1 [Source:Jamboree;Acc:XB-GENE-6039800]	414.239	2332.08	685.264	2834.6	5.6298	1.65427	6.84291	2.49308	0.726198	2.77461
ensembl:ENSXETG00000002710,entrez:100038078	91.0507	281.82	94.7832	251.783	3.0952	1.04099	2.76531	1.63003	0.0579603	1.46744	4.99221e-07	0.995166	1.69304e-06	entrez:rcor2,ensembl:RCOR2	entrez:REST corepressor 2,ensembl:REST corepressor 2 [Source:Jamboree;Acc:XB-GENE-482248]	34.164	224.005	79.4936	239.075	6.55675	2.32682	6.99787	2.71298	1.21836	2.80692
ensembl:ENSXETG00000003871,entrez:734147	4.87143	168.48	7.43903	144.086	34.5853	1.52707	29.5776	5.11209	0.610769	4.88644	4.38509e-27	0.75712	6.78483e-23	entrez:thrb,ensembl:THRB	entrez:thyroid hormone receptor beta,ensembl:thyroid hormone receptor, beta (erythroblastic leukemia viral (v-erb-a) oncogene homolog 2) [Source:Jamboree;Acc:XB-GENE-6070709]	41.2815	555.671	36.0665	458.317	13.4605	0.873672	11.1022	3.75066	-0.194836	3.47278
ensembl:ENSXETG00000018790,entrez:549321	2475.29	5969.81	1847.15	6697.53	2.41176	0.746239	2.70576	1.27009	-0.422291	1.43603	4.67268e-08	0.300354	1.43739e-09	entrez:sh3pxd2b,ensembl:SH3PXD2B	entrez:SH3 and PX domains 2B,ensembl:SH3 and PX domains 2B [Source:Jamboree;Acc:XB-GENE-1009043]	2535.25	7178.58	2170.62	7388.82	2.8315	0.856173	2.91443	1.50157	-0.224026	1.54321
entrez:100329166	71.5558	224.333	64.6342	148.032	3.13508	0.90327	2.06876	1.6485	-0.146771	1.04877	4.07927e-07	0.957076	0.00788562	entrez:ifnlr1,ensembl:IL28RA	entrez:interferon, lambda receptor 1,ensembl:interleukin 28 receptor, alpha (interferon, lambda receptor) precursor [Source:RefSeq peptide;Acc:NP_001165238]	353.028	1408.28	328.279	977.207	3.98914	0.929895	2.76807	1.99608	-0.104861	1.46888
entrez:100144967	20.0911	328.789	19.7117	760.285	16.3649	0.981115	37.8419	4.03253	-0.0275053	5.24191	5.9054e-09	0.971804	6.58886e-14	entrez:cpa6,ensembl:CPA6	entrez:carboxypeptidase A6,ensembl:carboxypeptidase A6 precursor [Source:RefSeq peptide;Acc:NP_001120005]	18.5055	1222.48	41.9549	1932.44	66.0601	2.26716	104.425	6.04571	1.18089	6.70632
ensembl:ENSXETG00000000289,entrez:100495515	128.26	420.843	107.316	430.177	3.28117	0.836709	3.35394	1.71421	-0.257203	1.74586	5.95553e-09	0.716793	1.00728e-08	entrez:LOC100495515,ensembl:BMF	entrez:bcl-2-modifying factor-like,ensembl:Bcl2 modifying factor [Source:Jamboree;Acc:XB-GENE-982389]	214.949	711.954	224.496	610.553	3.3122	1.04442	2.84046	1.72779	0.0626963	1.50613
ensembl:ENSXETG00000018020,entrez:100037852	54.9983	197.514	43.114	177.613	3.59126	0.783914	3.22942	1.84449	-0.351233	1.69128	5.69152e-08	0.857847	2.58704e-06	entrez:sh3gl2,ensembl:SH3GL2	entrez:SH3-domain GRB2-like 2,ensembl:SH3-domain GRB2-like 2 [Source:Jamboree;Acc:XB-GENE-1012090]	139.503	415.017	185.485	361.293	2.97497	1.32961	2.58986	1.57287	0.411006	1.37287
ensembl:ENSXETG00000019690,entrez:493350	166.219	826.726	153.04	911.186	4.97373	0.920717	5.48185	2.31433	-0.11917	2.45466	5.50515e-21	0.938254	1.78234e-22	entrez:cidea,ensembl:CIDEA	entrez:cell death-inducing DFFA-like effector a,ensembl:cell death-inducing DFFA-like effector a [Source:Jamboree;Acc:XB-GENE-953574]	45.552	534.833	72.8691	714.01	11.7412	1.59969	15.6746	3.5535	0.677792	3.97036
ensembl:ENSXETG00000023131	20.6498	87.2364	10.9401	73.7007	4.22456	0.529789	3.56907	2.0788	-0.916509	1.83555	5.83137e-05	0.367153	0.000228361	NA	NA	22.776	168.438	24.2897	182.255	7.3954	1.06646	8.00205	2.88663	0.0928297	3.00037
ensembl:ENSXETG00000024390,entrez:100038052	249.248	798.295	242.979	693.315	3.20282	0.97485	2.78163	1.67934	-0.0367477	1.47593	5.84797e-11	0.999676	1.60192e-08	entrez:rara,ensembl:RARA	entrez:retinoic acid receptor, alpha,ensembl:retinoic acid receptor, alpha [Source:Jamboree;Acc:XB-GENE-480836]	385.769	1017.57	346.68	1001.87	2.63778	0.898674	2.59706	1.39932	-0.15413	1.37688
ensembl:ENSXETG00000003828,entrez:550089	289.888	84.351	162.038	50.7112	0.290978	0.558968	0.174934	-1.78102	-0.839161	-2.51512	5.62529e-08	0.0629598	7.15879e-12	entrez:gfpt2,ensembl:GFPT2	entrez:glutamine-fructose-6-phosphate transaminase 2,ensembl:glutamine-fructose-6-phosphate transaminase 2 [Source:Jamboree;Acc:XB-GENE-942490]	304.629	121.553	242.897	119.538	0.39902	0.797353	0.392404	-1.32547	-0.326709	-1.34959
ensembl:ENSXETG00000024414,entrez:100038242	60.5723	757.959	11.5172	209.03	12.5133	0.19014	3.45091	3.64539	-2.39486	1.78698	5.69152e-08	0.00526891	0.00651455	entrez:dio3,ensembl:DIO3	entrez:deiodinase, iodothyronine, type 3,ensembl:deiodinase, iodothyronine, type 3 [Source:Jamboree;Acc:XB-GENE-487490]	425.627	1128.71	184.749	778.335	2.65187	0.434063	1.82868	1.40701	-1.20402	0.870803
ensembl:ENSXETG00000000221,entrez:100494600	149.998	451.283	123.956	314.98	3.00861	0.826388	2.0999	1.5891	-0.27511	1.07032	5.69152e-08	0.736318	0.00118541	entrez:LOC100494600,ensembl:SERTAD4	entrez:SERTA domain-containing protein 4-like,ensembl:SERTA domain containing 4 [Source:Jamboree;Acc:XB-GENE-943347]	331.676	699.798	327.543	757.429	2.10989	0.98754	2.28364	1.07717	-0.018089	1.19134
entrez:100493098	3.44008	184.515	2.91634	42.3827	53.6369	0.847756	12.3203	5.74515	-0.23828	3.62296	5.73623e-14	1	4.24022e-06	entrez:LOC100493098	entrez:deoxyribonuclease-1-like	NA	NA	NA	NA	NA	NA	NA	NA	NA	NA
entrez:100493828	20.2406	122.563	26.9311	106.682	6.0553	1.33055	5.27072	2.5982	0.412021	2.398	6.89449e-07	0.851429	2.1161e-05	entrez:LOC100493828	entrez:multidrug resistance-associated protein 5-like	128.115	1696.53	156.043	1980.14	13.2423	1.21799	15.456	3.72708	0.284503	3.95009
ensembl:ENSXETG00000001688,entrez:780302	176.556	1618.4	122.101	1314.39	9.16648	0.691569	7.44464	3.19637	-0.532055	2.8962	6.22159e-07	0.795669	6.09466e-06	entrez:mamdc2,ensembl:MAMDC2	entrez:MAM domain containing 2,ensembl:MAM domain containing 2 [Source:Jamboree;Acc:XB-GENE-482693]	751.608	1750.36	359.929	2049.29	2.32882	0.478879	2.72655	1.2196	-1.06227	1.44707
ensembl:ENSXETG00000012944,entrez:100038080	3.44008	138.129	1.44406	129.294	40.1529	0.419777	37.5847	5.32743	-1.25231	5.23208	6.75515e-27	0.804276	5.33169e-25	entrez:foxo6,ensembl:FOXO6	entrez:forkhead box O6,ensembl:forkhead box O6 [Source:Jamboree;Acc:XB-GENE-482993]	12.8115	453.219	6.62446	643.788	35.376	0.517071	50.2508	5.1447	-0.951564	5.65107
ensembl:ENSXETG00000015819,entrez:100485673	26.4257	107.174	12.7002	55.0285	4.05567	0.480602	2.08239	2.01994	-1.05709	1.05824	6.77053e-05	0.375224	0.153222	entrez:LOC100485673,ensembl:TC2N	entrez:tandem C2 domains nuclear protein-like,ensembl:tandem C2 domains, nuclear [Source:Jamboree;Acc:XB-GENE-983033]	48.399	98.9789	48.5794	257.837	2.04506	1.00373	5.32732	1.03214	0.00536686	2.41341
ensembl:ENSXETG00000021098,entrez:100124921	368.559	3083.09	790.301	4271.87	8.36525	2.1443	11.5907	3.06441	1.10051	3.5349	6.15465e-10	0.132641	4.56046e-12	entrez:agxt2l1,ensembl:AGXT2L1	entrez:alanine-glyoxylate aminotransferase 2-like 1,ensembl:alanine-glyoxylate aminotransferase 2-like 1 [Source:Jamboree;Acc:XB-GENE-968831]	2018.52	4257.83	1275.58	5517.49	2.10938	0.631936	2.73343	1.07682	-0.66215	1.45071
ensembl:ENSXETG00000005046	110.735	530.164	189.692	331.884	4.7877	1.71304	2.99711	2.25933	0.776555	1.58357	7.66617e-16	0.0719489	1.85042e-07	NA	NA	882.57	2898.17	860.444	2288.91	3.28379	0.97493	2.59345	1.71536	-0.0366296	1.37487
ensembl:ENSXETG00000021814,entrez:394932	67.5515	584.453	115.639	431.967	8.65195	1.71187	6.39463	3.11303	0.77557	2.67686	7.51742e-23	0.0718863	2.57025e-15	entrez:slc16a12,ensembl:SLC16A12	entrez:solute carrier family 16, member 12 (monocarboxylic acid transporter 12),ensembl:solute carrier family 16, member 12 (monocarboxylic acid transporter 12) [Source:Jamboree;Acc:XB-GENE-1012784]	219.219	1344.03	227.44	957.374	6.13099	1.0375	4.3672	2.61612	0.0531121	2.12671
entrez:100488273	8.63103	50.3372	6.84589	70.7768	5.83212	0.793172	8.20026	2.54402	-0.334295	3.03567	7.13662e-05	0.895969	6.67625e-07	entrez:LOC100488273,ensembl:RBMS3	entrez:RNA-binding motif, single-stranded-interacting protein 3-like,ensembl:RNA binding motif, single stranded interacting protein 3 [Source:HGNC Symbol;Acc:13427]	9.9645	39.9389	24.2897	157.597	4.00811	2.43762	15.8158	2.00292	1.28547	3.9833
entrez:779675	352.123	1037.02	222.735	804.879	2.94506	0.632548	2.28579	1.5583	-0.660752	1.19269	7.15595e-09	0.143923	2.57613e-05	entrez:mxd1,ensembl:MXD1	entrez:MAX dimerization protein 1,ensembl:max dimerization protein 1 [Source:RefSeq peptide;Acc:NP_001072228]	476.873	2375.49	355.513	2229.94	4.9814	0.745509	4.67618	2.31655	-0.423702	2.22533
ensembl:ENSXETG00000012186,entrez:100038087	49.4653	189.199	41.7583	137.646	3.82488	0.844194	2.78269	1.93541	-0.244354	1.47648	8.65441e-08	0.875145	7.01503e-05	entrez:ccnj,ensembl:CCNJ	entrez:cyclin J,ensembl:cyclin J [Source:Jamboree;Acc:XB-GENE-485597]	9.9645	131.972	37.5386	148.484	13.2442	3.76723	14.9013	3.72729	1.91351	3.89737
ensembl:ENSXETG00000011881,entrez:100487216	325.013	803.923	231.786	1060.27	2.47351	0.713159	3.26223	1.30656	-0.487705	1.70586	8.11981e-07	0.275852	8.48693e-12	entrez:LOC100487216,ensembl:ARSI	entrez:arylsulfatase I-like,ensembl:arylsulfatase family, member I [Source:Jamboree;Acc:XB-GENE-6046190]	183.632	1085.3	164.139	1459.65	5.91018	0.893852	7.94878	2.5632	-0.161892	2.99073
entrez:100487939	308.413	118.006	431.499	166.288	0.382622	1.39909	0.539172	-1.38601	0.484492	-0.891182	9.37129e-06	0.274131	0.0052018	entrez:LOC100487939	entrez:NADP-dependent alcohol dehydrogenase-like	159.432	65.9859	234.8	73.4379	0.413881	1.47273	0.460622	-1.27271	0.558493	-1.11834
ensembl:ENSXETG00000013283,entrez:100497322	47.3427	288.117	40.9422	316.249	6.08577	0.864805	6.68	2.60544	-0.209552	2.73985	9.3966e-08	0.918476	2.40333e-08	entrez:LOC100497322,ensembl:WFDC1	entrez:WAP four-disulfide core domain protein 1-like,ensembl:WAP four-disulfide core domain 1 [Source:Jamboree;Acc:XB-GENE-1011813]	62.634	243.106	62.5644	223.53	3.88137	0.998888	3.56883	1.95657	-0.0016051	1.83545
ensembl:ENSXETG00000022372,entrez:100493314	81.2485	1929.1	47.0675	1581.91	23.7432	0.579303	19.47	4.56944	-0.78761	4.28318	9.68359e-10	0.557022	1.1327e-08	entrez:LOC100493314,ensembl:MMP11	entrez:stromelysin-3-like,ensembl:matrix metallopeptidase 11 (stromelysin 3) [Source:Jamboree;Acc:XB-GENE-479265]	42.705	2651.59	47.1073	2392.9	62.0909	1.10309	56.0332	5.95631	0.141545	5.80821

## Sheet: DE CORT
c_ctrl_mean	c_t3_mean	c_cort_mean	c_cort+t3_mean	c_t3_FC	c_cort_FC	c_cort+t3_FC	c_t3_log2FC	c_cort_log2FC	c_cort+t3_log2FC	c_t3_padj	c_cort_padj	c_cort+t3_padj	name	info	w_ctrl_mean	w_t3_mean	w_cort_mean	w_cort+t3_mean	w_t3_FC	w_cort_FC	w_cort+t3_FC	w_t3_log2FC	w_cort_log2FC	w_cort+t3_log2FC
ensembl:ENSXETG00000004213,entrez:779538	574.818	489.384	968.901	850.647	0.851373	1.68558	1.47986	-0.232136	0.753246	0.565457	0.869786	0.0246954	0.162529	entrez:dhx30,ensembl:DHX30	entrez:DEAH (Asp-Glu-Ala-His) box polypeptide 30,ensembl:DEAH (Asp-Glu-Ala-His) box polypeptide 30 [Source:Jamboree;Acc:XB-GENE-5777932]	129.539	241.37	313.558	224.602	1.8633	2.42058	1.73386	0.897863	1.27535	0.79399
ensembl:ENSXETG00000006315,entrez:549111	400.475	282.728	1149.89	777.014	0.705981	2.87133	1.94023	-0.5023	1.52172	0.956229	0.726722	0.000989654	0.157775	entrez:comt,ensembl:COMT	entrez:catechol-O-methyltransferase,ensembl:catechol-O-methyltransferase [Source:Jamboree;Acc:XB-GENE-948947]	243.419	111.134	881.79	313.585	0.456556	3.62252	1.28826	-1.13114	1.857	0.365419
ensembl:ENSXETG00000010094,entrez:100124832	276.918	212.213	480.126	373.074	0.766338	1.73382	1.34724	-0.383947	0.793953	0.430002	0.733442	0.025261	0.445742	entrez:tyw1,ensembl:TYW1	entrez:tRNA-yW synthesizing protein 1 homolog,ensembl:tRNA-yW synthesizing protein 1 homolog [Source:Jamboree;Acc:XB-GENE-5955779]	120.998	178.857	257.618	194.584	1.47818	2.12912	1.60816	0.563826	1.09026	0.685413
ensembl:ENSXETG00000011266,entrez:733907	104.824	58.8878	3354.74	903.766	0.561779	32.0036	8.62175	-0.831927	5.00016	3.10798	0.990273	0.0422229	0.258224	entrez:pck1,ensembl:PCK1	entrez:phosphoenolpyruvate carboxykinase 1 (soluble),ensembl:phosphoenolpyruvate carboxykinase 2 (mitochondrial) [Source:Jamboree;Acc:XB-GENE-974262]	597.87	189.275	2557.04	190.831	0.316583	4.27692	0.319185	-1.65935	2.09657	-1.64753
ensembl:ENSXETG00000012711,entrez:100488947	359.419	239.676	1203.75	823.217	0.666842	3.34915	2.29041	-0.584584	1.7438	1.19561	0.760523	0.00656756	0.136029	entrez:LOC100488947,ensembl:PPARGC1B	entrez:peroxisome proliferator-activated receptor gamma coactivator 1-beta-like,ensembl:peroxisome proliferator-activated receptor gamma, coactivator 1 beta [Source:Jamboree;Acc:XB-GENE-1004403]	273.312	227.478	1143.82	539.796	0.832301	4.18505	1.97502	-0.264823	2.06524	0.981864
ensembl:ENSXETG00000018033,entrez:100489517	22.2213	8.20573	67.4692	43.0781	0.369273	3.03624	1.93859	-1.43724	1.60229	0.955011	0.142088	0.0458665	0.454981	entrez:LOC100489517,ensembl:SLC26A1	entrez:sulfate anion transporter 1-like,ensembl:solute carrier family 26 (sulfate transporter), member 1 [Source:Jamboree;Acc:XB-GENE-1012013]	NA	NA	NA	NA	NA	NA	NA	NA	NA	NA
ensembl:ENSXETG00000018187,entrez:100488527	223.79	173.725	388.08	289.92	0.776288	1.73413	1.2955	-0.365336	0.79421	0.373511	0.753984	0.0304999	0.465969	entrez:LOC100488527,ensembl:MARS2	entrez:methionyl-tRNA synthetase, mitochondrial-like,ensembl:methionyl-tRNA synthetase 2, mitochondrial [Source:Jamboree;Acc:XB-GENE-5862162]	66.9045	78.1412	153.099	108.817	1.16795	2.28832	1.62645	0.22398	1.19429	0.701726
ensembl:ENSXETG00000018929,entrez:734038	328.22	252.654	640.885	562.52	0.769771	1.95261	1.71385	-0.377498	0.965402	0.777242	0.733442	0.0043718	0.0368544	entrez:fastkd1,ensembl:FASTKD1	entrez:FAST kinase domains 1,ensembl:FAST kinase domains 1 [Source:Jamboree;Acc:XB-GENE-5730765]	78.2925	97.2424	220.079	143.124	1.24204	2.81099	1.82806	0.312711	1.49108	0.870315
ensembl:ENSXETG00000020492,entrez:100494417	485.351	283.505	2278.52	1555.25	0.584123	4.69457	3.20438	-0.775656	2.23099	1.68005	0.760721	0.00444936	0.0739831	entrez:LOC100494417,ensembl:SLC26A2	entrez:sulfate transporter-like,ensembl:solute carrier family 26 (sulfate transporter), member 2 [Source:Jamboree;Acc:XB-GENE-997399]	271.889	336.876	2200.79	1562.57	1.23902	8.09447	5.74708	0.3092	3.01694	2.52283
ensembl:ENSXETG00000021547,entrez:100216064	79.7998	59.4468	321.607	232.152	0.74495	4.03017	2.90918	-0.424784	2.01084	1.54061	0.911739	0.000659515	0.0180756	entrez:usp2,ensembl:USP2	entrez:ubiquitin specific peptidase 2,ensembl:ubiquitin specific peptidase 2 [Source:Jamboree;Acc:XB-GENE-962796]	311.747	253.525	820.697	546.764	0.81324	2.63258	1.75387	-0.298246	1.39648	0.810545
ensembl:ENSXETG00000023130,entrez:100037834	399.615	293.039	728.92	556.193	0.733304	1.82406	1.39182	-0.447516	0.867151	0.476976	0.446272	0.00806512	0.375648	entrez:nrip1,ensembl:NRIP1	entrez:nuclear receptor interacting protein 1,ensembl:nuclear receptor interacting protein 1 [Source:Jamboree;Acc:XB-GENE-968871]	435.591	534.833	970.852	782.087	1.22783	2.22881	1.79546	0.296115	1.15628	0.844355
entrez:100486368	133.303	108.605	290.412	208.522	0.81472	2.17859	1.56427	-0.295624	1.12339	0.645492	0.937951	0.0069403	0.295255	entrez:LOC100486368	entrez:sodium-coupled neutral amino acid transporter 1-like	217.796	224.005	465.185	262.125	1.02851	2.13588	1.20354	0.0405556	1.09483	0.267281
ensembl:ENSXETG00000010174,entrez:100494321	99.6631	52.5515	34.8278	19.4365	0.527291	0.349455	0.195022	-0.923328	-1.51682	-2.35829	0.4045	0.0149842	0.000318349	entrez:LOC100494321,ensembl:CRYAB	entrez:alpha-crystallin B chain-like,ensembl:crystallin, alpha B [Source:Jamboree;Acc:XB-GENE-971379]	NA	NA	NA	NA	NA	NA	NA	NA	NA	NA
ensembl:ENSXETG00000024094	91.363	36.0174	15.546	5.45249	0.394224	0.170157	0.0596794	-1.34291	-2.55507	-4.06662	0.297447	0.000103908	3.57508e-08	ensembl:CIITA	ensembl:class II, major histocompatibility complex, transactivator [Source:Jamboree;Acc:XB-GENE-992718]	160.856	92.033	63.3004	6.96856	0.572147	0.393523	0.0433219	-0.805542	-1.34548	-4.52876
ensembl:ENSXETG00000000637,entrez:548390	124.177	132.155	296.379	270.185	1.06424	2.38674	2.17581	0.0898296	1.25504	1.12155	1	0.0121926	0.0291459	entrez:LOC548390,ensembl:XB-GENE-5872373	entrez:pyrimidine-specific ribonucleoside hydrolase rihA,ensembl:hypothetical LOC548390 [Source:Jamboree;Acc:XB-GENE-5872373]	347.334	581.718	768.438	1195.38	1.67481	2.21239	3.44158	0.743996	1.1456	1.78307
ensembl:ENSXETG00000001762	20.3788	22.7797	118.301	105.48	1.11781	5.80511	5.17596	0.160678	2.53732	2.37183	1	0.00400946	0.0101109	NA	NA	18.5055	48.6212	37.5386	264.805	2.62739	2.02851	14.3095	1.39363	1.02042	3.83891
ensembl:ENSXETG00000025063	28.4081	35.25	109.394	117.827	1.24084	3.85081	4.14766	0.311319	1.94516	2.0523	1	0.000115916	4.23767e-05	NA	NA	NA	NA	NA	NA	NA	NA	NA	NA	NA	NA
ensembl:ENSXETG00000025247,entrez:448762	47.7423	81.1569	243.221	180.418	1.69989	5.09446	3.77898	0.765445	2.34893	1.918	0.982028	0.0265945	0.0885059	entrez:myh3	entrez:myosin, heavy chain 3, skeletal muscle, embryonic	506.766	316.038	168.556	159.205	0.623637	0.332611	0.314158	-0.681223	-1.58809	-1.67044
entrez:100490998	233.505	289.314	453.539	417.595	1.23901	1.94231	1.78838	0.309183	0.957774	0.838652	0.995782	0.0120458	0.0528677	entrez:lace1,ensembl:LACE1	entrez:lactation elevated 1,ensembl:lactation elevated 1 [Source:HGNC Symbol;Acc:16411]	122.421	481.003	394.524	630.923	3.92909	3.22268	5.15371	1.97419	1.68826	2.36561
ensembl:ENSXETG00000002604,entrez:100485502	18.8914	19.7201	65.9767	54.3529	1.04387	3.49242	2.87713	0.0619411	1.80423	1.52463	1	0.00341428	0.0177938	entrez:LOC100485502,ensembl:MUSK	entrez:muscle, skeletal receptor tyrosine protein kinase-like,ensembl:muscle, skeletal, receptor tyrosine kinase [Source:Jamboree;Acc:XB-GENE-923007]	15.6585	59.0401	42.691	64.3252	3.77048	2.72638	4.108	1.91475	1.44698	2.03844
ensembl:ENSXETG00000005040,entrez:100496936	8.95424	8.98554	147.294	91.457	1.0035	16.4496	10.2138	0.00503379	4.03998	3.35245	1	0.000268692	0.00530149	entrez:camta1,ensembl:CAMTA1	entrez:calmodulin binding transcription activator 1,ensembl:calmodulin binding transcription activator 1 [Source:Jamboree;Acc:XB-GENE-6043633]	15.6585	107.661	186.221	139.371	6.87558	11.8926	8.90068	2.78148	3.572	3.15391
ensembl:ENSXETG00000012959,entrez:407895	1034.13	1052.17	1856.12	1898.29	1.01744	1.79486	1.83564	0.0249445	0.843873	0.876283	1	0.00334025	0.00296931	entrez:atad3a,ensembl:ATAD3A	entrez:ATPase family, AAA domain containing 3A,ensembl:ATPase family, AAA domain containing 3A [Source:Jamboree;Acc:XB-GENE-946129]	149.468	286.518	558.663	543.548	1.91692	3.73769	3.63656	0.938793	1.90215	1.86258
ensembl:ENSXETG00000013098,entrez:549999	539.904	517.494	885.252	871.754	0.958493	1.63965	1.61465	-0.0611606	0.713386	0.69122	1	0.0304999	0.0544023	entrez:qpct,ensembl:QPCT	entrez:glutaminyl-peptide cyclotransferase,ensembl:glutaminyl-peptide cyclotransferase [Source:Jamboree;Acc:XB-GENE-953343]	989.333	734.528	1982.19	948.797	0.742447	2.00356	0.959027	-0.429639	1.00256	-0.0603569
ensembl:ENSXETG00000019846,entrez:548660	944.891	865.012	1526.15	1527.11	0.915462	1.61516	1.61618	-0.127428	0.691678	0.692585	0.998061	0.0315138	0.0396036	entrez:afg3l1p,ensembl:AFG3L1P	entrez:AFG3 ATPase family member 3-like 1 (S. cerevisiae), pseudogene,ensembl:AFG3 ATPase family gene 3-like 1 (S. cerevisiae), pseudogene [Source:Jamboree;Acc:XB-GENE-1014910]	572.247	944.641	1182.83	1151.96	1.65076	2.067	2.01304	0.723127	1.04754	1.00938
ensembl:ENSXETG00000009863,entrez:100380018	157.291	45.9037	72.1734	29.9934	0.29184	0.458854	0.190688	-1.77675	-1.12389	-2.39071	2.28991e-05	0.026966	5.05341e-08	entrez:adamts12,ensembl:ADAMTS12	entrez:ADAM metallopeptidase with thrombospondin type 1 motif, 12,ensembl:ADAM metallopeptidase with thrombospondin type 1 motif, 12 [Source:Jamboree;Acc:XB-GENE-959575]	529.542	112.871	260.562	62.181	0.213148	0.492052	0.117424	-2.23007	-1.02312	-3.0902
ensembl:ENSXETG00000002569,entrez:779884	24.8821	32.5967	68.7481	46.1318	1.31004	2.76295	1.85402	0.389615	1.46621	0.890653	1	0.045028	0.249929	entrez:ephx3,ensembl:EPHX3	entrez:epoxide hydrolase 3,ensembl:epoxide hydrolase 3 [Source:Jamboree;Acc:XB-GENE-5900414]	58.3635	133.708	117.768	113.105	2.29096	2.01784	1.93794	1.19595	1.01281	0.954526
ensembl:ENSXETG00000006222,entrez:100145208	109.277	118.783	377.845	234.542	1.08699	3.45769	2.14631	0.120337	1.78981	1.10186	1	0.00197242	0.137149	entrez:b4galnt1,ensembl:B4GALNT1	entrez:beta-1,4-N-acetyl-galactosaminyl transferase 1,ensembl:beta-1,4-N-acetyl-galactosaminyl transferase 1 [Source:Jamboree;Acc:XB-GENE-960512]	506.766	557.408	1803.33	1581.86	1.09993	3.5585	3.12149	0.137412	1.83127	1.64223
ensembl:ENSXETG00000014902,entrez:549163	114.363	115.805	265.55	170.849	1.01261	2.32198	1.49392	0.0180757	1.21536	0.579102	1	0.00445904	0.336096	entrez:ahcyl2,ensembl:AHCYL2	entrez:adenosylhomocysteinase-like 2,ensembl:adenosylhomocysteinase-like 2 [Source:Jamboree;Acc:XB-GENE-948871]	44.1285	69.4589	160.459	145.804	1.57401	3.63618	3.30407	0.654448	1.86242	1.72425
ensembl:ENSXETG00000015979,entrez:100158526	59.2905	52.9998	204.407	117.721	0.8939	3.44755	1.98549	-0.161814	1.78557	0.989495	1	0.00861943	0.34745	entrez:trpa1,ensembl:TRPA1	entrez:transient receptor potential cation channel, subfamily A, member 1,ensembl:transient receptor potential cation channel, subfamily A, member 1 [Source:Jamboree;Acc:XB-GENE-1004945]	NA	NA	NA	NA	NA	NA	NA	NA	NA	NA
ensembl:ENSXETG00000019493,entrez:100494807	10.466	7.0612	65.1883	23.3474	0.674682	6.2286	2.23079	-0.567721	2.63891	1.15755	0.908897	0.000159596	0.388575	entrez:rxfp1,ensembl:RXFP1	entrez:relaxin/insulin-like family peptide receptor 1,ensembl:relaxin/insulin-like family peptide receptor 1 [Source:Jamboree;Acc:XB-GENE-985695]	45.552	6.94589	135.433	37.523	0.152483	2.97316	0.82374	-2.71328	1.572	-0.279738
ensembl:ENSXETG00000020542,entrez:100493162	18.4392	10.5773	59.5729	24.7475	0.573633	3.23077	1.34211	-0.8018	1.69188	0.424503	0.768478	0.0252172	0.834021	entrez:klhl14,ensembl:KLHL14	entrez:kelch-like 14 (Drosophila),ensembl:kelch-like 14 [Source:Jamboree;Acc:XB-GENE-951654]	22.776	36.4659	92.0064	46.0997	1.60107	4.03962	2.02405	0.679034	2.01422	1.01724
ensembl:ENSXETG00000022140,entrez:100379890	266.999	358.383	1248.32	602.825	1.34226	4.67539	2.25778	0.424669	2.22509	1.17491	1	0.0359718	0.48815	entrez:aox1	entrez:aldehyde oxidase 1	3484.73	2648.12	8360.07	3536.28	0.759921	2.39906	1.01479	-0.396078	1.26247	0.0211852
entrez:780094	110.163	122.55	357.19	263.129	1.11245	3.24239	2.38855	0.153737	1.69706	1.25614	1	0.045028	0.235684	entrez:lad1,ensembl:LAD1	entrez:ladinin 1,ensembl:ladinin 1 [Source:RefSeq peptide;Acc:NP_001072638]	264.771	263.944	591.049	749.925	0.996875	2.2323	2.83235	-0.00451514	1.15853	1.502
ensembl:ENSXETG00000001959	791.544	368.619	160.014	78.1021	0.465696	0.202155	0.0986705	-1.10254	-2.30647	-3.34124	0.826264	0.0161483	0.000149175	NA	NA	2089.7	1337.08	807.449	136.691	0.639845	0.386395	0.0654119	-0.644205	-1.37185	-3.9343
ensembl:ENSXETG00000002549,entrez:100497921	104.116	63.5297	35.1811	18.9107	0.610182	0.337903	0.181631	-0.712689	-1.56532	-2.46092	0.846277	0.0136709	2.30039e-05	entrez:LOC100497921,ensembl:IRF10	entrez:interferon regulatory factor 4-like,ensembl:interferon regulatory factor 10 [Source:Jamboree;Acc:XB-GENE-1033046]	244.842	166.701	62.5644	13.4011	0.680852	0.25553	0.0547336	-0.554586	-1.96844	-4.19143
ensembl:ENSXETG00000001968,entrez:100488530	76.9243	45.4561	21.4592	18.2429	0.590919	0.278965	0.237155	-0.758967	-1.84185	-2.0761	0.558899	0.00122044	0.000502423	entrez:LOC100488530	entrez:interferon-induced very large GTPase 1-like	128.115	71.1954	51.5236	9.64878	0.555714	0.402167	0.0753134	-0.847585	-1.31413	-3.73095
ensembl:ENSXETG00000006109,entrez:595073	154.14	101.819	38.5099	37.4673	0.660563	0.249837	0.243073	-0.598232	-2.00094	-2.04054	0.859893	0.000116907	0.000382053	entrez:mrgbp	entrez:MRG/MORF4L binding protein	244.842	83.3507	85.382	43.9556	0.340426	0.348723	0.179526	-1.55459	-1.51985	-2.47773
ensembl:ENSXETG00000012343	86.9363	53.9162	22.0923	21.0497	0.620181	0.25412	0.242128	-0.68924	-1.97642	-2.04616	0.890284	0.00241966	0.0026508	NA	NA	NA	NA	NA	NA	NA	NA	NA	NA	NA	NA
ensembl:ENSXETG00000013241,entrez:100488612	90.0136	54.6633	29.7919	25.1133	0.607278	0.330971	0.278995	-0.71957	-1.59522	-1.84169	0.759751	0.0120426	0.0105291	entrez:LOC100488612,ensembl:VCAM1	entrez:vascular cell adhesion protein 1-like,ensembl:vascular cell adhesion molecule 1 [Source:Jamboree;Acc:XB-GENE-492444]	NA	NA	NA	NA	NA	NA	NA	NA	NA	NA
ensembl:ENSXETG00000019016,entrez:733553	201.966	118.228	43.9442	40.9866	0.585387	0.217582	0.202938	-0.772536	-2.20037	-2.30089	0.959388	0.0487264	0.0582815	entrez:LOC733553,ensembl:XB-GENE-5812048	entrez:uncharacterized LOC733553,ensembl:hypothetical protein LOC733553 [Source:Jamboree;Acc:XB-GENE-5812048]	NA	NA	NA	NA	NA	NA	NA	NA	NA	NA
ensembl:ENSXETG00000019079,entrez:496976	787.139	617.229	382.456	350.668	0.784142	0.485881	0.445497	-0.350813	-1.04133	-1.16651	0.95629	0.0280056	0.0123052	entrez:lgals9b,ensembl:LGALS9B	entrez:lectin, galactoside-binding, soluble, 9B,ensembl:lectin, galactoside-binding, soluble, 9B [Source:Jamboree;Acc:XB-GENE-5926948]	717.444	376.814	334.903	189.759	0.525218	0.466801	0.264494	-0.929013	-1.09912	-1.9187
ensembl:ENSXETG00000019753,entrez:100127813	117.488	62.4579	27.7208	23.8321	0.531611	0.235946	0.202848	-0.911557	-2.08347	-2.30153	0.667643	0.0029263	0.00131954	entrez:rtp3,ensembl:RTP3	entrez:receptor (chemosensory) transporter protein 3,ensembl:receptor (chemosensory) transporter protein 3 [Source:Jamboree;Acc:XB-GENE-940866]	163.703	48.6212	66.2446	28.4103	0.29701	0.404665	0.173548	-1.75142	-1.3052	-2.52659
ensembl:ENSXETG00000023399,entrez:100487753	149.347	100.604	62.7989	56.4199	0.673624	0.420489	0.377777	-0.569985	-1.24986	-1.40439	0.576467	0.0038276	0.000924738	entrez:LOC100487753,ensembl:PARP14.2	entrez:poly [ADP-ribose,ensembl:poly (ADP-ribose) polymerase family, member 14, gene 2 [Source:Jamboree;Acc:XB-GENE-1217378]	288.971	111.134	117.032	62.181	0.384587	0.404997	0.215181	-1.37862	-1.30402	-2.21638
ensembl:ENSXETG00000009839,entrez:549378	439.788	436.87	237.52	297.322	0.993365	0.540078	0.676056	-0.00960377	-0.88876	-0.564785	1	0.0147675	0.209689	entrez:atp10d,ensembl:ATP10D	entrez:ATPase, class V, type 10D,ensembl:ATPase, class V, type 10D [Source:Jamboree;Acc:XB-GENE-1000388]	340.217	388.97	158.987	429.907	1.1433	0.467311	1.26363	0.193204	-1.09754	0.33757
ensembl:ENSXETG00000008745,entrez:496987	91.8748	47.5698	23.0189	26.13	0.517768	0.250547	0.284409	-0.949623	-1.99685	-1.81396	0.343223	0.00012958	0.00285555	entrez:fcgr1,ensembl:XB-GENE-5844396	entrez:Fc receptor, IgG, high affinity I,ensembl:Fc receptor, IgG, high affinity I [Source:Jamboree;Acc:XB-GENE-5844396]	NA	NA	NA	NA	NA	NA	NA	NA	NA	NA
ensembl:ENSXETG00000026281	42.7365	11.4756	9.96921	9.01922	0.26852	0.233272	0.211043	-1.8969	-2.09992	-2.24439	0.0636565	0.0149842	0.0092998	NA	NA	NA	NA	NA	NA	NA	NA	NA	NA	NA	NA
ensembl:ENSXETG00000027925,entrez:395018	81.3585	55.7314	35.0931	35.6114	0.685011	0.431339	0.437709	-0.545802	-1.21311	-1.19195	0.762634	0.043519	0.0565726	entrez:donson,ensembl:DONSON	entrez:downstream neighbor of SON,ensembl:downstream neighbor of SON [Source:Jamboree;Acc:XB-GENE-1007401]	75.4455	95.506	164.876	95.4157	1.26589	2.18536	1.2647	0.340155	1.12787	0.338792
ensembl:ENSXETG00000011514,entrez:100489929	104.404	100.894	42.3134	78.2109	0.966387	0.405287	0.749121	-0.0493275	-1.30298	-0.41673	1	0.0246954	0.783972	entrez:LOC100489929,ensembl:TIMP3	entrez:metalloproteinase inhibitor 3-like,ensembl:TIMP metallopeptidase inhibitor 3 [Source:Jamboree;Acc:XB-GENE-482400]	172.244	88.5601	68.4528	80.9426	0.514156	0.397419	0.469931	-0.959722	-1.33127	-1.08948
ensembl:ENSXETG00000016792,entrez:594962	1189.05	1004.18	514.269	780.754	0.844521	0.432505	0.656621	-0.243794	-1.20921	-0.606866	1	0.0197325	0.595187	entrez:plat,ensembl:PLAT	entrez:plasminogen activator, tissue,ensembl:plasminogen activator, tissue [Source:Jamboree;Acc:XB-GENE-1010818]	1163	751.892	411.453	502.809	0.646511	0.353786	0.432338	-0.629253	-1.49905	-1.20977
ensembl:ENSXETG00000022900,entrez:548933	631.05	611.369	1106.43	1275.58	0.968813	1.75331	2.02135	-0.0457095	0.810082	1.01532	1	0.00865951	0.000627729	entrez:grpel1,ensembl:GRPEL1	entrez:GrpE-like 1, mitochondrial,ensembl:GrpE-like 1, mitochondrial [Source:Jamboree;Acc:XB-GENE-973857]	189.326	307.356	494.627	499.056	1.62342	2.61257	2.63597	0.699039	1.38547	1.39833
ensembl:ENSXETG00000025707,entrez:448254	226.51	277.254	551.942	665.635	1.22402	2.43672	2.93865	0.291632	1.28494	1.55516	1	0.00112259	7.98725e-06	entrez:asns,ensembl:ASNS	entrez:asparagine synthetase (glutamine-hydrolyzing),ensembl:asparagine synthetase (glutamine-hydrolyzing) [Source:Jamboree;Acc:XB-GENE-1006768]	72.5985	111.134	158.987	284.103	1.53081	2.18995	3.91334	0.614291	1.1309	1.9684
ensembl:ENSXETG00000020624,entrez:100494018	141.314	55.7613	46.2307	20.1221	0.394591	0.327148	0.142393	-1.34157	-1.61198	-2.81205	0.00349253	0.000313203	5.23701e-09	entrez:igsf10,ensembl:IGSF10	entrez:immunoglobulin superfamily, member 10,ensembl:immunoglobulin superfamily, member 10 [Source:Jamboree;Acc:XB-GENE-6072998]	1125.99	164.965	476.961	97.0239	0.146507	0.423593	0.0861677	-2.77096	-1.23925	-3.53671
ensembl:ENSXETG00000023401	1752.42	1312.66	504.477	524.834	0.749058	0.287874	0.299491	-0.416851	-1.79649	-1.73941	0.99956	0.00105979	0.0027773	NA	NA	3563.02	1500.31	1110.7	492.624	0.421078	0.31173	0.13826	-1.24784	-1.68163	-2.85454
entrez:100145295	187.33	105.579	24.8256	34.8905	0.5636	0.132523	0.186251	-0.827256	-2.91568	-2.42468	0.959388	0.00155013	0.0181122	entrez:gbp5,ensembl:GBP5	entrez:guanylate binding protein 5,ensembl:guanylate binding protein 5 [Source:RefSeq peptide;Acc:NP_001120244]	NA	NA	NA	NA	NA	NA	NA	NA	NA	NA
entrez:100496958	93.7509	64.5977	35.1932	37.2105	0.689035	0.375391	0.396908	-0.537351	-1.41353	-1.33312	0.837853	0.00813563	0.0246904	entrez:LOC100496958,ensembl:RIPK2	entrez:receptor-interacting serine/threonine-protein kinase 2-like,ensembl:receptor-interacting serine-threonine kinase 2 [Source:HGNC Symbol;Acc:10020]	133.809	78.1412	61.0923	70.7577	0.583976	0.456563	0.528796	-0.77602	-1.13111	-0.919216
ensembl:ENSXETG00000000286,entrez:100126686	559.972	941.616	1040.62	1214.25	1.68154	1.85834	2.16842	0.749783	0.894012	1.11664	0.0378583	0.00524018	0.000905334	entrez:cdknx,ensembl:CDKNX	entrez:cyclin-dependent kinase inhibitor xic1,ensembl:cyclin-dependent kinase inhibitor xic1 [Source:Jamboree;Acc:XB-GENE-1032978]	1150.19	1458.64	2674.81	2574.08	1.26817	2.32554	2.23796	0.34275	1.21757	1.16219
ensembl:ENSXETG00000006680,entrez:549951	243.502	474.778	449.303	540.918	1.94979	1.84517	2.22141	0.963322	0.883757	1.15148	0.00249469	0.00705205	0.000122933	entrez:slc7a6,ensembl:SLC7A6	entrez:solute carrier family 7 (amino acid transporter light chain, y+L system), member 6,ensembl:solute carrier family 7 (amino acid transporter light chain, y+L system), member 6 [Source:Jamboree;Acc:XB-GENE-963214]	185.055	962.006	432.798	1246.3	5.19848	2.33875	6.73476	2.37809	1.22574	2.75163
ensembl:ENSXETG00000014619,entrez:100492274	35.901	237.908	235.424	535.113	6.62679	6.55759	14.9053	2.72831	2.71317	3.89775	0.0403926	0.0246954	0.000262905	entrez:LOC100492274,ensembl:XB-GENE-985135	entrez:Y+L amino acid transporter 2-like,ensembl:Putative ortholog of amino acid transporter, 2 of 2 [Source:Jamboree;Acc:XB-GENE-985135]	358.722	1060.98	814.073	1013.12	2.95768	2.26937	2.82425	1.56446	1.18229	1.49787
ensembl:ENSXETG00000019779,entrez:100126063	596.348	1022.43	1140.51	1500.76	1.71449	1.91249	2.51658	0.777783	0.935456	1.33147	0.0648088	0.00975974	0.000127747	entrez:bcl6,ensembl:BCL6	entrez:B-cell CLL/lymphoma 6,ensembl:B-cell CLL/lymphoma 6 [Source:Jamboree;Acc:XB-GENE-984479]	550.895	1246.79	1218.17	2182.77	2.2632	2.21125	3.96222	1.17837	1.14486	1.98631
entrez:100486740	375.316	195.255	114.295	85.3914	0.52024	0.304529	0.227519	-0.94275	-1.71535	-2.13594	0.361034	0.00101978	4.72915e-05	entrez:LOC100486740	entrez:epithelial-stromal interaction protein 1-like	284.7	121.553	130.281	42.3474	0.426951	0.457608	0.148744	-1.22786	-1.12782	-2.7491
entrez:100127184	330.429	243.834	151.462	80.5079	0.737932	0.45838	0.243647	-0.438439	-1.12539	-2.03714	0.777023	0.00109516	2.63591e-09	entrez:spink2	entrez:serine peptidase inhibitor, Kazal type 2 (acrosin-trypsin inhibitor)	381.498	112.871	144.266	42.8835	0.295862	0.378157	0.112408	-1.75701	-1.40294	-3.15318
ensembl:ENSXETG00000001412,entrez:595008	250.363	102.828	36.873	19.4664	0.410716	0.147278	0.0777527	-1.28379	-2.76339	-3.68496	0.872416	0.0360294	0.00337477	entrez:gbp4,ensembl:GBP4	entrez:guanylate binding protein 4,ensembl:guanylate binding protein 4 [Source:Jamboree;Acc:XB-GENE-5775900]	152.315	125.026	64.0365	17.6894	0.820841	0.420423	0.116137	-0.284826	-1.25009	-3.10609
ensembl:ENSXETG00000001415,entrez:100496810	387.608	198.912	62.9414	37.8283	0.513178	0.162384	0.0975942	-0.962468	-2.62252	-3.35706	0.931279	0.00806044	0.000500573	entrez:LOC100496810,ensembl:GBP7	entrez:guanylate-binding protein 6-like,ensembl:guanylate binding protein 7 [Source:Jamboree;Acc:XB-GENE-5947524]	254.807	128.499	69.9249	39.6672	0.5043	0.274423	0.155676	-0.987646	-1.86552	-2.68338
ensembl:ENSXETG00000007360,entrez:100486840	269.46	191.515	113.315	93.5882	0.710735	0.420525	0.347318	-0.492616	-1.24974	-1.52567	0.944577	0.0366161	0.00586463	entrez:LOC100486840,ensembl:ZNFX1	entrez:NFX1-type zinc finger-containing protein 1-like,ensembl:zinc finger, NFX1-type containing 1 [Source:Jamboree;Acc:XB-GENE-1218977]	468.332	303.883	170.028	159.741	0.648862	0.36305	0.341085	-0.624017	-1.46176	-1.5518
ensembl:ENSXETG00000013782,entrez:780013	96.9221	61.4433	35.5719	29.05	0.633946	0.367015	0.299725	-0.657569	-1.44609	-1.73829	0.680983	0.00641928	0.000642184	entrez:dok4,ensembl:DOK4	entrez:docking protein 4,ensembl:docking protein 4 [Source:Jamboree;Acc:XB-GENE-948694]	197.867	158.019	75.8133	95.9518	0.798614	0.383154	0.484932	-0.32443	-1.384	-1.04415
ensembl:ENSXETG00000022348,entrez:549607	132.291	95.2919	65.7184	57.6991	0.720321	0.496772	0.436153	-0.473288	-1.00934	-1.19709	0.824747	0.0467889	0.0183658	entrez:sox9,ensembl:SOX9	entrez:SRY (sex determining region Y)-box 9,ensembl:SRY (sex determining region Y)-box 9 [Source:Jamboree;Acc:XB-GENE-1034769]	196.443	79.8777	67.7167	113.105	0.40662	0.344714	0.575766	-1.29825	-1.53653	-0.796447
ensembl:ENSXETG00000027267,entrez:100486840	267.356	200.022	108.132	84.6746	0.748148	0.404448	0.316711	-0.418603	-1.30598	-1.65876	0.872416	0.000180318	4.73133e-06	entrez:LOC100486840	entrez:NFX1-type zinc finger-containing protein 1-like	318.864	277.836	126.601	127.042	0.871329	0.397037	0.398421	-0.198711	-1.33265	-1.32763
entrez:100145805	147.167	56.3136	13.2934	5.86922	0.382651	0.0903286	0.0398814	-1.3859	-3.46867	-4.64814	0.822486	0.00465229	0.000312896	entrez:neurl3	entrez:neuralized homolog 3 pseudogene	NA	NA	NA	NA	NA	NA	NA	NA	NA	NA
entrez:100486434	186.689	128.547	79.2659	70.2928	0.688561	0.424587	0.376523	-0.538343	-1.23587	-1.40919	0.682212	0.00161694	0.000733956	entrez:LOC100486434	entrez:uncharacterized LOC100486434	187.902	92.033	59.6202	42.8835	0.489792	0.317294	0.228222	-1.02976	-1.65611	-2.13149
ensembl:ENSXETG00000022215,entrez:100490019	1509.44	2424.02	294.636	2424.43	1.6059	0.195195	1.60617	0.683383	-2.35701	0.683626	0.602152	0.0002373	0.47294	entrez:LOC100490019,ensembl:MMP13L	entrez:collagenase 3-like,ensembl:matrix metallopeptidase 13 (collagenase 3) like [Source:Jamboree;Acc:XB-GENE-481559]	66.9045	935.958	393.052	991.68	13.9895	5.87481	14.8223	3.80627	2.55454	3.8897
ensembl:ENSXETG00000007675,entrez:100379899	1213.85	1084.76	651.004	726.222	0.89365	0.536314	0.59828	-0.162219	-0.898851	-0.741107	1	0.00193326	0.0181076	entrez:mlkl,ensembl:MLKL	entrez:mixed lineage kinase domain-like,ensembl:mixed lineage kinase domain-like [Source:Jamboree;Acc:XB-GENE-948713]	1197.16	845.662	574.12	583.751	0.706388	0.479567	0.487612	-0.501468	-1.0602	-1.0362
ensembl:ENSXETG00000010161,entrez:100486422	165.206	134.31	50.3747	51.2242	0.812983	0.30492	0.310062	-0.298703	-1.7135	-1.68937	1	0.00015919	0.000220466	entrez:LOC100486422,ensembl:PARP14.3	entrez:poly [ADP-ribose,ensembl:poly (ADP-ribose) polymerase family, member 14, gene 3 [Source:Jamboree;Acc:XB-GENE-6458585]	223.49	197.958	74.3412	67.5415	0.885759	0.332638	0.302213	-0.175015	-1.58797	-1.72636
ensembl:ENSXETG00000023400	574.716	475.107	183.579	215.884	0.826681	0.319426	0.375636	-0.274597	-1.64645	-1.41259	1	0.00727155	0.0229352	NA	NA	180.785	354.24	83.9099	115.785	1.95946	0.464143	0.64046	0.970457	-1.10736	-0.642819
entrez:100486611	59.2307	55.5216	18.0564	23.3632	0.937379	0.304849	0.394444	-0.0932957	-1.71383	-1.34211	1	0.00779595	0.0634003	entrez:LOC100486611	entrez:putative interleukin-17 receptor E-like	226.337	250.052	86.118	149.02	1.10478	0.380487	0.6584	0.143758	-1.39408	-0.602963
ensembl:ENSXETG00000007985,entrez:100145202	740.147	585.343	224.999	209.673	0.790847	0.303992	0.283286	-0.338529	-1.71789	-1.81967	1	0.00624214	0.00407677	entrez:parp9,ensembl:PARP9	entrez:poly (ADP-ribose) polymerase family, member 9,ensembl:poly (ADP-ribose) polymerase family, member 9 [Source:Jamboree;Acc:XB-GENE-1010331]	969.404	654.65	479.906	214.417	0.675312	0.495052	0.221185	-0.566374	-1.01435	-2.17668
ensembl:ENSXETG00000012121,entrez:734077	56.3474	40.1959	11.5798	7.97813	0.713359	0.205507	0.141588	-0.4873	-2.28274	-2.82023	1	0.0202659	0.00389599	entrez:LOC734077,ensembl:XB-GENE-5729976	entrez:novel C3HC4 type (RING finger) and B-box zinc finger protein with SPRY domain,ensembl:novel C3HC4 type (RING finger) and B-box zinc finger protein with SPRY domain [Source:Jamboree;Acc:XB-GENE-5729976]	92.5275	64.2495	44.1631	45.5637	0.694382	0.477297	0.492434	-0.526198	-1.06704	-1.022
ensembl:ENSXETG00000024682	764.571	618.308	265.608	239.791	0.808699	0.347394	0.313628	-0.306325	-1.52535	-1.67288	1	0.00656756	0.00248543	ensembl:DTX3L	ensembl:deltex 3-like (Drosophila) [Source:HGNC Symbol;Acc:30323]	1187.2	920.33	556.455	278.207	0.775211	0.468712	0.234338	-0.367339	-1.09323	-2.09333
ensembl:ENSXETG00000027413,entrez:100487912	705.512	546.896	235.336	185.312	0.775176	0.333567	0.262664	-0.367405	-1.58395	-1.92871	1	0.0158146	0.0026508	entrez:LOC100487912	entrez:poly [ADP-ribose	640.575	399.389	181.069	108.817	0.623484	0.282666	0.169874	-0.681575	-1.82283	-2.55747
entrez:100489600	238.426	206.092	78.2757	84.3395	0.864383	0.328302	0.353734	-0.210257	-1.60691	-1.49926	1	0.0406702	0.0965276	entrez:LOC100489600	entrez:b-cell lymphoma 3 protein homolog	135.233	81.6142	63.3004	59.5008	0.60351	0.468086	0.439989	-0.728551	-1.09516	-1.18446
ensembl:ENSXETG00000024414,entrez:100038242	60.5723	757.959	11.5172	209.03	12.5133	0.19014	3.45091	3.64539	-2.39486	1.78698	5.69152e-08	0.00526891	0.00651455	entrez:dio3,ensembl:DIO3	entrez:deiodinase, iodothyronine, type 3,ensembl:deiodinase, iodothyronine, type 3 [Source:Jamboree;Acc:XB-GENE-487490]	425.627	1128.71	184.749	778.335	2.65187	0.434063	1.82868	1.40701	-1.20402	0.870803
ensembl:ENSXETG00000015148	44.181	23.6785	11.9523	14.9562	0.535943	0.270531	0.338522	-0.899849	-1.88613	-1.56268	0.7337	0.0169607	0.0837607	NA	NA	NA	NA	NA	NA	NA	NA	NA	NA	NA	NA
ensembl:ENSXETG00000016088,entrez:100127621	51.1321	20.7285	7.86238	12.4306	0.405391	0.153766	0.243108	-1.30261	-2.70119	-2.04033	0.268585	0.000199867	0.0194218	entrez:tmem173,ensembl:TMEM173	entrez:transmembrane protein 173,ensembl:transmembrane protein 173 [Source:Jamboree;Acc:XB-GENE-5880492]	NA	NA	NA	NA	NA	NA	NA	NA	NA	NA
entrez:100379764	48.1218	14.813	6.2852	23.2844	0.307824	0.13061	0.483864	-1.69982	-2.93666	-1.04733	0.452297	0.0291745	0.657034	entrez:npb,ensembl:NPB	entrez:neuropeptide B,ensembl:neuropeptide B [Source:HGNC Symbol;Acc:30099]	NA	NA	NA	NA	NA	NA	NA	NA	NA	NA
ensembl:ENSXETG00000009145,entrez:496943	6.80726	84.2764	41.4709	130.233	12.3804	6.09216	19.1314	3.62998	2.60695	4.25787	1.77711e-08	0.000278805	2.21895e-10	entrez:slc2a2,ensembl:SLC2A2	entrez:solute carrier family 2 (facilitated glucose transporter), member 2,ensembl:solute carrier family 2 (facilitated glucose transporter), member 2 [Source:Jamboree;Acc:XB-GENE-486462]	32.7405	159.755	82.4378	248.188	4.87944	2.51791	7.58046	2.28672	1.33223	2.92229
ensembl:ENSXETG00000019051,entrez:100134994	31.7903	376.286	198.231	651.066	11.8365	6.2356	20.48	3.56517	2.64053	4.35615	1.86634e-06	0.000853225	9.35292e-09	entrez:klf9,ensembl:KLF9	entrez:Kruppel-like factor 9,ensembl:Kruppel-like factor 9 [Source:Jamboree;Acc:XB-GENE-483889]	190.749	1300.62	455.616	1422.66	6.81847	2.38856	7.45828	2.76945	1.25614	2.89884
ensembl:ENSXETG00000017066,entrez:100495336	364.428	172.767	73.4492	34.8793	0.474077	0.201547	0.0957098	-1.07681	-2.31082	-3.38519	0.682193	0.00109516	1.08615e-06	entrez:LOC100495336,ensembl:MHC2A	entrez:class II histocompatibility antigen, M alpha chain-like,ensembl:major histocompatibility complex class II alpha chain precursor [Source:Jamboree;Acc:XB-GENE-481445]	398.58	248.316	174.444	111.497	0.623	0.437664	0.279736	-0.682696	-1.1921	-1.83786
entrez:100380106	233.79	84.3231	44.2951	16.0252	0.360678	0.189465	0.0685452	-1.47122	-2.39999	-3.8668	0.556703	0.0213626	0.000128011	entrez:pla2g16	entrez:phospholipase A2, group XVI	NA	NA	NA	NA	NA	NA	NA	NA	NA	NA
entrez:100489154	146.914	76.2311	45.6883	29.3303	0.51888	0.310986	0.199642	-0.946526	-1.68508	-2.32451	0.133411	0.000127598	1.06367e-06	entrez:LOC100489154,ensembl:FNDC1	entrez:fibronectin type III domain-containing protein 1-like,ensembl:fibronectin type III domain containing 1 [Source:HGNC Symbol;Acc:21184]	589.329	196.221	218.607	95.9518	0.332957	0.370943	0.162815	-1.58659	-1.43073	-2.61869
ensembl:ENSXETG00000022046,entrez:549710	4063.09	3105.2	6434.94	6260.45	0.764247	1.58375	1.54081	-0.38789	0.663349	0.623687	0.380187	0.0462507	0.102939	entrez:sqrdl,ensembl:SQRDL	entrez:sulfide quinone reductase-like,ensembl:sulfide quinone reductase-like [Source:Jamboree;Acc:XB-GENE-957726]	3444.87	3243.73	9969.08	5372.23	0.941611	2.89389	1.55949	-0.0867964	1.53301	0.64107
ensembl:ENSXETG00000020984,entrez:100127791	223.192	292.583	104.967	153.815	1.3109	0.4703	0.689161	0.390561	-1.08835	-0.537088	0.660375	0.0497978	0.656354	entrez:ppp1r3c.1,ensembl:PPP1R3C.1	entrez:protein phosphatase 1, regulatory (inhibitor) subunit 3C, gene 1,ensembl:protein phosphatase 1, regulatory (inhibitor) subunit 3C, gene 1 [Source:Jamboree;Acc:XB-GENE-969181]	185.055	437.591	83.9099	269.63	2.36465	0.453432	1.45702	1.24163	-1.14104	0.543025
entrez:100485017	277.028	308.895	136.155	204.96	1.11503	0.491486	0.739852	0.157083	-1.02478	-0.434691	0.9962	0.00504423	0.658094	entrez:LOC100485017	entrez:uncharacterized LOC100485017	280.43	265.68	133.225	183.327	0.947404	0.475076	0.653736	-0.0779478	-1.07377	-0.613221
ensembl:ENSXETG00000017411,entrez:100135378	842.925	561.442	402.899	391.416	0.666065	0.477978	0.464355	-0.586266	-1.06498	-1.1067	0.37376	0.0029263	0.00836801	entrez:hmcn1,ensembl:HMCN1	entrez:hemicentin-1,ensembl:hemicentin 1 [Source:Jamboree;Acc:XB-GENE-6258572]	2973.69	1000.21	1233.62	651.829	0.336352	0.414845	0.219198	-1.57196	-1.26935	-2.18969
ensembl:ENSXETG00000023348	97.0956	43.7393	20.0894	17.4242	0.450477	0.206903	0.179454	-1.15048	-2.27297	-2.47832	0.676185	0.0069403	0.00442028	NA	NA	NA	NA	NA	NA	NA	NA	NA	NA	NA	NA
ensembl:ENSXETG00000023435,entrez:100493449	166.974	82.0164	57.0325	53.8629	0.491194	0.341566	0.322583	-1.02564	-1.54976	-1.63226	0.278362	0.00660542	0.00231034	entrez:LOC100493449,ensembl:RSAD2	entrez:radical S-adenosyl methionine domain-containing protein 2-like,ensembl:radical S-adenosyl methionine domain containing 2 [Source:Jamboree;Acc:XB-GENE-485892]	NA	NA	NA	NA	NA	NA	NA	NA	NA	NA
ensembl:ENSXETG00000023930	407.846	137.908	60.8792	41.395	0.338138	0.14927	0.101497	-1.56432	-2.744	-3.3005	0.556703	0.00816863	0.000905592	NA	NA	509.613	345.558	198.734	147.948	0.678079	0.38997	0.290314	-0.560475	-1.35856	-1.78431
ensembl:ENSXETG00000002265,entrez:100486634	131.754	20.5173	16.9939	2.50898	0.155724	0.128981	0.0190429	-2.68294	-2.95476	-5.7146	0.134409	0.0365125	2.57613e-05	entrez:LOC100486634,ensembl:XB-GENE-989597	entrez:interferon-induced protein with tetratricopeptide repeats 5-like,ensembl:Putative ortholog of interferon-induced protein with tetratricopeptide repeats 5 (IFIT-5) (Retinoic acid- and interferon-inducible 58 kDa protein), 3 of 3 [Source:Jamboree;Acc:XB-GENE-989597]	NA	NA	NA	NA	NA	NA	NA	NA	NA	NA
ensembl:ENSXETG00000016586,entrez:448320	1700.23	1027.22	483.486	416.232	0.604165	0.284366	0.24481	-0.726986	-1.81418	-2.03027	0.388624	1.51033e-07	7.57467e-08	entrez:irf1,ensembl:IRF1	entrez:interferon regulatory factor 1,ensembl:interferon regulatory factor 1 [Source:Jamboree;Acc:XB-GENE-942994]	1209.98	1274.57	497.571	469.574	1.05339	0.411224	0.388086	0.0750334	-1.282	-1.36555
entrez:100487826	469.644	763.573	182.625	644.904	1.62585	0.388859	1.37318	0.701197	-1.36268	0.457517	0.0394063	1.2515e-06	0.0992429	entrez:LOC100487826	entrez:uncharacterized LOC100487826	639.152	1166.91	215.663	961.662	1.82572	0.337421	1.50459	0.868462	-1.56738	0.589371
ensembl:ENSXETG00000017292,entrez:733858	46.64	67.9253	297.621	92.2574	1.45637	6.38125	1.97808	0.542381	2.67384	0.984097	0.931354	2.98765e-05	0.334968	entrez:LOC733858,ensembl:TEDDM1	entrez:uncharacterized LOC733858,ensembl:transmembrane epididymal protein 1 [Source:Jamboree;Acc:XB-GENE-6462916]	222.066	312.565	703.665	289.463	1.40753	3.16872	1.3035	0.493167	1.6639	0.382392
ensembl:ENSXETG00000004297,entrez:548654	174.216	295.734	480.805	580.513	1.69751	2.75982	3.33214	0.763422	1.46457	1.73645	0.183205	2.55505e-05	7.97853e-07	entrez:ppp1r1a,ensembl:PPP1R1A	entrez:protein phosphatase 1, regulatory (inhibitor) subunit 1A,ensembl:protein phosphatase 1, regulatory (inhibitor) subunit 1A [Source:Jamboree;Acc:XB-GENE-489186]	687.551	1238.1	1570	1481.09	1.80075	2.28346	2.15415	0.848595	1.19122	1.10712
ensembl:ENSXETG00000005177	421.522	163.892	64.766	89.6593	0.38881	0.153648	0.212704	-1.36286	-2.7023	-2.23308	0.134603	2.28561e-06	0.000334023	ensembl:MX1	ensembl:myxovirus (influenza virus) resistance 1, interferon-inducible protein p78 [Source:Jamboree;Acc:XB-GENE-996855]	NA	NA	NA	NA	NA	NA	NA	NA	NA	NA
ensembl:ENSXETG00000003560,entrez:100494665	253.691	109.205	64.3855	46.3564	0.430465	0.253795	0.182728	-1.21603	-1.97827	-2.45223	0.022988	2.52139e-06	3.60496e-08	entrez:LOC100494665,ensembl:ZNFX1.2	entrez:NFX1-type zinc finger-containing protein 1-like,ensembl:zinc finger, NFX1-type containing 1, gene 2 [Source:Jamboree;Acc:XB-GENE-5996127]	223.49	48.6212	96.4227	10.7209	0.217555	0.431442	0.0479703	-2.20055	-1.21276	-4.38171
ensembl:ENSXETG00000014342,entrez:100037875	19.5511	37.6505	109.14	52.6263	1.92575	5.58232	2.69173	0.94542	2.48086	1.42853	0.680056	3.87817e-05	0.0495511	entrez:hsd11b1l,ensembl:HSD11B1L	entrez:hydroxysteroid (11-beta) dehydrogenase 1-like,ensembl:hydroxysteroid (11-beta) dehydrogenase 1-like [Source:Jamboree;Acc:XB-GENE-5851849]	86.8335	29.52	181.069	314.657	0.339961	2.08524	3.62369	-1.55656	1.06021	1.85746
ensembl:ENSXETG00000001774,entrez:100492715	73.985	48.9197	14.6325	29.3981	0.661212	0.197777	0.397352	-0.596816	-2.33805	-1.33151	0.883137	3.87817e-05	0.104549	entrez:LOC100492715,ensembl:R3HDML	entrez:peptidase inhibitor R3HDML-like,ensembl:R3H domain containing-like [Source:Jamboree;Acc:XB-GENE-1011048]	11.388	60.7765	29.4421	70.7577	5.33689	2.58536	6.21336	2.416	1.37036	2.63537
entrez:100496236	350.602	133.213	52.7013	40.0216	0.379957	0.150317	0.114151	-1.39609	-2.73392	-3.13098	0.276135	3.28397e-05	2.87191e-06	entrez:LOC100496236	entrez:RING finger protein 213-like	224.913	130.235	86.118	29.4824	0.579048	0.382895	0.131083	-0.788246	-1.38498	-2.93144
ensembl:ENSXETG00000022950,entrez:100491672	316.11	745.554	1368.14	1758.89	2.35853	4.32806	5.56419	1.23789	2.11372	2.47617	0.110403	4.74011e-05	2.17554e-06	entrez:zbtb16,ensembl:ZBTB16	entrez:zinc finger and BTB domain containing 16,ensembl:zinc finger and BTB domain containing 16 [Source:Jamboree;Acc:XB-GENE-478310]	1342.36	3379.17	3653.02	6483.44	2.51734	2.72134	4.82988	1.3319	1.44432	2.27199
ensembl:ENSXETG00000014385,entrez:493303	262.582	197.631	788.594	411.693	0.752644	3.00323	1.56787	-0.409961	1.58651	0.648802	0.797694	4.74011e-05	0.315701	entrez:sult2b1,ensembl:SULT2B1	entrez:sulfotransferase family, cytosolic, 2B, member 1,ensembl:sulfotransferase family, cytosolic, 2B, member 1 [Source:Jamboree;Acc:XB-GENE-5805878]	400.004	687.643	805.976	864.102	1.71909	2.01492	2.16024	0.781646	1.01072	1.11119
ensembl:ENSXETG00000000342,entrez:100487734	347.44	184.197	96.4036	61.9324	0.530156	0.277468	0.178253	-0.915512	-1.84961	-2.488	0.321512	4.70396e-05	3.92037e-08	entrez:LOC100487734,ensembl:HERC6	entrez:probable E3 ubiquitin-protein ligase HERC6-like,ensembl:hect domain and RLD 6 [Source:Jamboree;Acc:XB-GENE-968556]	172.244	45.1483	74.3412	21.9778	0.262119	0.431605	0.127597	-1.93171	-1.21222	-2.97033
ensembl:ENSXETG00000015190,entrez:594945	2.76177	4.13519	247.971	23.0252	1.4973	89.7871	8.33711	0.582362	6.48844	3.05955	1	6.29536e-08	0.0353274	entrez:atp12a,ensembl:ATP12A	entrez:ATPase, H+/K+ transporting, nongastric, alpha polypeptide,ensembl:hydrogen/potassium-exchanging ATPase 12A [Source:RefSeq peptide;Acc:NP_001005025]	1827.77	293.464	6144.56	365.046	0.160558	3.36177	0.199721	-2.63883	1.74922	-2.32394
ensembl:ENSXETG00000016992,entrez:100495589	332.651	275.977	97.4201	139.878	0.829631	0.29286	0.420495	-0.269458	-1.77172	-1.24984	1	6.5324e-07	0.00442722	entrez:LOC100495589,ensembl:TMEM121	entrez:transmembrane protein 121-like,ensembl:transmembrane protein 121 [Source:Jamboree;Acc:XB-GENE-1012117]	451.25	185.803	182.541	50.9241	0.411751	0.404523	0.112851	-1.28016	-1.30571	-3.1475
ensembl:ENSXETG00000006623,entrez:100496322	515.782	1553.92	161.751	1128.12	3.01274	0.313603	2.1872	1.59108	-1.67299	1.12908	2.0473e-09	6.29536e-08	7.15374e-06	entrez:LOC100496322,ensembl:LRRC15	entrez:leucine-rich repeat-containing protein 15-like,ensembl:leucine rich repeat containing 15 [Source:Jamboree;Acc:XB-GENE-990725]	750.185	4441.9	347.416	4998.6	5.92107	0.463108	6.66316	2.56586	-1.11058	2.73621
ensembl:ENSXETG00000005203,entrez:100135012	394.177	139.263	114.991	74.4911	0.3533	0.291723	0.188979	-1.50104	-1.77733	-2.4037	1.5262e-05	6.29536e-08	2.12522e-11	entrez:c4a,ensembl:C4A	entrez:complement component 4A (Rodgers blood group),ensembl:complement component 4A (Rodgers blood group) [Source:Jamboree;Acc:XB-GENE-478881]	NA	NA	NA	NA	NA	NA	NA	NA	NA	NA
ensembl:ENSXETG00000027208,entrez:100145795	155.801	76.2944	13.4355	10.4704	0.489691	0.0862346	0.0672039	-1.03006	-3.53559	-3.89531	0.803536	7.91492e-06	3.57712e-06	entrez:gbp6,ensembl:GBP6	entrez:guanylate binding protein family, member 6,ensembl:guanylate binding protein family, member 6 [Source:Jamboree;Acc:XB-GENE-6050518]	NA	NA	NA	NA	NA	NA	NA	NA	NA	NA
ensembl:ENSXETG00000001339,entrez:448021	97.0767	76.5743	394.611	231.874	0.788802	4.06494	2.38856	-0.342265	2.02324	1.25614	0.869786	8.70171e-07	0.00841975	entrez:frzb,ensembl:FRZB	entrez:frizzled-related protein,ensembl:frizzled-related protein [Source:Jamboree;Acc:XB-GENE-481353]	172.244	154.546	1856.32	424.01	0.897253	10.7773	2.46169	-0.156414	3.42992	1.29965

## Sheet: DE T3CORT
id	c_ctrl_mean	c_t3_mean	c_cort_mean	c_cort+t3_mean	c_t3_FC	c_cort_FC	c_cort+t3_FC	c_t3_log2FC	c_cort_log2FC	c_cort+t3_log2FC	c_t3_padj	c_cort_padj	c_cort+t3_padj	name	info	w_ctrl_mean	w_t3_mean	w_cort_mean	w_cort+t3_mean	w_t3_FC	w_cort_FC	w_cort+t3_FC	w_t3_log2FC	w_cort_log2FC	w_cort+t3_log2FC
ensembl:ENSXETG00000003393,entrez:100495536	449.944	821.679	1192.87	1685.99	1.82618	2.65116	3.74711	0.868829	1.40662	1.90578	0.842146	0.139487	0.0143072	entrez:LOC100495536,ensembl:XB-GENE-5889097	entrez:myosin-binding protein C, fast-type-like,ensembl:Uncharacterized protein [Source:UniProtKB/TrEMBL;Acc:F6WDZ9]	2093.97	1743.42	1051.08	767.614	0.83259	0.501957	0.366583	-0.264322	-0.994366	-1.44779
ensembl:ENSXETG00000004296,entrez:100490819	4.96296	29.8003	104.55	264.049	6.00455	21.0661	53.2039	2.58606	4.39685	5.73346	0.699503	0.12173	0.0242738	entrez:LOC100490819,ensembl:XB-GENE-987190	entrez:poly(U)-specific endoribonuclease-like,ensembl:Putative ortholog of t cell-specific protein, 1 of 1 [Source:Jamboree;Acc:XB-GENE-987190]	2.847	312.565	198.734	1722.84	109.787	69.8046	605.143	6.77857	6.12525	9.24113
ensembl:ENSXETG00000007709,entrez:100216300	391.884	738.936	955.038	1268.47	1.8856	2.43705	3.23684	0.915024	1.28513	1.69459	0.759717	0.15426	0.0260667	entrez:myom2,ensembl:MYOM2	entrez:myomesin 2,ensembl:myomesin (M-protein) 2, 165kDa [Source:Jamboree;Acc:XB-GENE-922589]	2586.5	1929.22	1548.65	1240.4	0.745881	0.598744	0.479569	-0.422983	-0.739988	-1.06019
ensembl:ENSXETG00000016584,entrez:394948	83.8642	105.505	132.486	153.979	1.25805	1.57977	1.83606	0.331188	0.659712	0.87661	0.992409	0.342287	0.0484091	entrez:slc22a4,ensembl:SLC22A4	entrez:solute carrier family 22 (organic cation/ergothioneine transporter), member 4,ensembl:solute carrier family 22 (organic cation/ergothioneine transporter), member 4 [Source:Jamboree;Acc:XB-GENE-5858686]	75.4455	125.026	103.047	154.381	1.65717	1.36585	2.04625	0.728721	0.449798	1.03298
ensembl:ENSXETG00000016946,entrez:780309	903.794	1224.87	1401.9	1708.48	1.35526	1.55113	1.89034	0.438565	0.63332	0.918646	0.53617	0.0897228	0.00251952	entrez:dnaja4.1,ensembl:DNAJA4.1	entrez:DnaJ (Hsp40) homolog, subfamily A, member 4, gene 1,ensembl:DnaJ (Hsp40) homolog, subfamily A, member 4, gene 1 [Source:Jamboree;Acc:XB-GENE-1001743]	271.889	411.544	746.356	704.897	1.51365	2.74508	2.5926	0.598031	1.45685	1.3744
ensembl:ENSXETG00000017998,entrez:493481	288.772	445.484	509.992	704.87	1.54268	1.76607	2.44093	0.625443	0.820546	1.28743	0.572137	0.138624	0.00622043	entrez:agpat3,ensembl:AGPAT3	entrez:1-acylglycerol-3-phosphate O-acyltransferase 3,ensembl:1-acylglycerol-3-phosphate O-acyltransferase 3 [Source:Jamboree;Acc:XB-GENE-969507]	153.738	465.375	334.167	466.358	3.02706	2.17362	3.03346	1.59792	1.1201	1.60096
ensembl:ENSXETG00000020891,entrez:100329188	58.3504	90.2988	106.583	141.796	1.54753	1.82659	2.43008	0.629964	0.869156	1.281	0.566211	0.111934	0.00418312	entrez:nlgn3,ensembl:NLGN3	entrez:neuroligin 3,ensembl:neuroligin 3 [Source:Jamboree;Acc:XB-GENE-977261]	148.044	284.781	162.667	302.865	1.92363	1.09878	2.04577	0.943828	0.135898	1.03265
ensembl:ENSXETG00000004290	41.933	110.019	42.3087	114.002	2.62369	1.00896	2.71867	1.3916	0.0128661	1.4429	0.0106651	0.972916	0.00129911	ensembl:CCDC165	ensembl:coiled-coil domain containing 165 [Source:Jamboree;Acc:XB-GENE-6047696]	56.94	147.6	61.0923	115.249	2.5922	1.07292	2.02405	1.37418	0.101547	1.01724
ensembl:ENSXETG00000016695,entrez:100144972	57.8197	106.884	57.1096	108.246	1.84858	0.987718	1.87213	0.886417	-0.0178286	0.90468	0.119323	1	0.0490366	entrez:c16orf52,ensembl:C16ORF52	entrez:chromosome 16 open reading frame 52,ensembl:chromosome 16 open reading frame 52 [Source:Jamboree;Acc:XB-GENE-5865781]	35.5875	114.607	63.3004	113.105	3.22043	1.77873	3.17823	1.68725	0.830844	1.66822
ensembl:ENSXETG00000021159,entrez:100494337	314.628	523.976	337.755	553.876	1.66538	1.07351	1.76042	0.735854	0.102332	0.815918	0.0544239	0.941642	0.00725853	entrez:lman1,ensembl:LMAN1	entrez:lectin, mannose-binding, 1,ensembl:lectin, mannose-binding, 1 [Source:Jamboree;Acc:XB-GENE-492680]	129.539	449.746	266.451	596.08	3.47191	2.05692	4.60157	1.79573	1.04049	2.20213
ensembl:ENSXETG00000004226	127.38	106.256	201.544	53.9265	0.834168	1.58223	0.423352	-0.26159	0.661958	-1.24007	0.999093	0.330025	0.0121953	NA	NA	1194.32	621.657	998.822	254.621	0.520513	0.836312	0.213193	-0.941995	-0.257886	-2.22976
ensembl:ENSXETG00000009466,entrez:496520	352.672	235.581	412.423	137.514	0.667988	1.16942	0.38992	-0.582106	0.225796	-1.35875	0.691848	0.811329	0.000475449	entrez:gnb3,ensembl:GNB3	entrez:guanine nucleotide binding protein (G protein), beta polypeptide 3,ensembl:guanine nucleotide binding protein (G protein), beta polypeptide 3 [Source:Jamboree;Acc:XB-GENE-956713]	519.578	364.659	783.895	211.737	0.701838	1.50872	0.407518	-0.510791	0.593321	-1.29507
ensembl:ENSXETG00000009532,entrez:549658	782.319	615.811	873.203	492.339	0.787161	1.11617	0.629333	-0.345269	0.158561	-0.668104	0.869591	0.845817	0.0390561	entrez:slc20a2,ensembl:SLC20A2	entrez:solute carrier family 20 (phosphate transporter), member 2,ensembl:solute carrier family 20 (phosphate transporter), member 2 [Source:Jamboree;Acc:XB-GENE-1015057]	4553.78	2101.13	4596.64	2228.87	0.461404	1.00941	0.489455	-1.1159	0.0135162	-1.03075
ensembl:ENSXETG00000010017,entrez:100497108	36.2301	19.6966	36.6354	9.7493	0.543651	1.01119	0.269094	-0.879246	0.0160497	-1.89382	0.760523	0.991439	0.0242642	entrez:LOC100497108,ensembl:ELOVL3	entrez:elongation of very long chain fatty acids protein 6-like,ensembl:ELOVL fatty acid elongase 3 [Source:Jamboree;Acc:XB-GENE-977704]	82.563	59.0401	81.7017	31.0905	0.715091	0.989568	0.376567	-0.483802	-0.0151295	-1.40902
ensembl:ENSXETG00000011551,entrez:496436	301.287	231.916	303.913	165.827	0.769752	1.00872	0.550394	-0.377533	0.0125228	-0.861462	0.902066	1	0.0362187	entrez:aldh1l1,ensembl:ALDH1L1	entrez:aldehyde dehydrogenase 1 family, member L1,ensembl:aldehyde dehydrogenase 1 family, member L1 [Source:Jamboree;Acc:XB-GENE-1016237]	1886.14	727.582	744.884	404.713	0.385752	0.394926	0.214572	-1.37425	-1.34035	-2.22047
ensembl:ENSXETG00000017925,entrez:100497759	266.366	123.798	472.188	83.8788	0.464768	1.77271	0.314901	-1.10542	0.825953	-1.66703	0.0662735	0.14786	0.000303928	entrez:adamts8,ensembl:ADAMTS8	entrez:ADAM metallopeptidase with thrombospondin type 1 motif, 8,ensembl:ADAM metallopeptidase with thrombospondin type 1 motif, 8 [Source:Jamboree;Acc:XB-GENE-994782]	2024.22	515.732	1817.31	442.236	0.254781	0.897784	0.218472	-1.97267	-0.155559	-2.19448
ensembl:ENSXETG00000000759,entrez:549713	390.527	500.232	457.274	653.514	1.28092	1.17092	1.67342	0.357178	0.227637	0.742798	0.680056	0.758209	0.0282314	entrez:rfk,ensembl:RFK	entrez:riboflavin kinase,ensembl:riboflavin kinase [Source:Jamboree;Acc:XB-GENE-1010122]	197.867	529.624	369.498	571.422	2.67667	1.86741	2.88792	1.42044	0.901038	1.53003
ensembl:ENSXETG00000002403,entrez:619362	540.5	635.498	591.124	941.221	1.17576	1.09366	1.74139	0.233593	0.129166	0.800238	0.988374	0.925477	0.0265183	entrez:mogs,ensembl:MOGS	entrez:mannosyl-oligosaccharide glucosidase,ensembl:mannosyl-oligosaccharide glucosidase [Source:Jamboree;Acc:XB-GENE-5911793]	287.547	614.711	267.187	615.914	2.13778	0.929193	2.14196	1.09611	-0.10595	1.09893
ensembl:ENSXETG00000003243,entrez:496451	64.3615	86.941	62.1065	187.079	1.35082	0.964963	2.90669	0.433839	-0.0514543	1.53938	1	0.941765	0.00101734	entrez:crhr1.1,ensembl:CRHR1.1	entrez:corticotropin releasing hormone receptor 1, gene 1,ensembl:corticotropin releasing hormone receptor 1, gene 1 [Source:Jamboree;Acc:XB-GENE-966548]	76.869	168.438	133.225	367.19	2.19123	1.73315	4.77682	1.13174	0.793394	2.25605
ensembl:ENSXETG00000006227,entrez:100170494	378.75	457.394	429.811	651.356	1.20764	1.13482	1.71975	0.272193	0.182458	0.782202	0.9481	0.828658	0.00899512	entrez:LOC100170494,ensembl:ARHGEF25	entrez:uncharacterized LOC100170494,ensembl:Rho guanine nucleotide exchange factor (GEF) 25 [Source:Jamboree;Acc:XB-GENE-6084380]	358.722	548.725	376.858	997.577	1.52967	1.05056	2.78092	0.613217	0.0711557	1.47556
ensembl:ENSXETG00000008530,entrez:548683	282.694	346.69	330.686	521.474	1.22638	1.16977	1.84466	0.294408	0.226225	0.883356	0.988973	0.875145	0.00281589	entrez:phgdh,ensembl:PHGDH	entrez:phosphoglycerate dehydrogenase,ensembl:phosphoglycerate dehydrogenase [Source:Jamboree;Acc:XB-GENE-5854283]	15.6585	222.268	139.114	631.995	14.1947	8.88423	40.3611	3.82728	3.15125	5.3349
ensembl:ENSXETG00000008828,entrez:100485441	94.1077	130.638	121.273	195.63	1.38818	1.28866	2.07878	0.473194	0.365873	1.05574	0.830249	0.768942	0.0269114	entrez:LOC100485441,ensembl:HSPA1B	entrez:heat shock 70 kDa protein-like,ensembl:heat shock 70kDa protein 1B [Source:Jamboree;Acc:XB-GENE-5915622]	NA	NA	NA	NA	NA	NA	NA	NA	NA	NA
ensembl:ENSXETG00000011233,entrez:100145405	77.0233	121.363	105.127	189.853	1.57566	1.36487	2.46488	0.655958	0.448763	1.30152	0.381874	0.511624	0.000312236	entrez:cmtm4,ensembl:CMTM4	entrez:CKLF-like MARVEL transmembrane domain containing 4,ensembl:CKLF-like MARVEL transmembrane domain containing 4 [Source:Jamboree;Acc:XB-GENE-983615]	65.481	194.485	70.6609	197.264	2.9701	1.07911	3.01254	1.57051	0.109836	1.59098
ensembl:ENSXETG00000016869,entrez:733906	113.326	160.145	142.639	220.904	1.41313	1.25866	1.94927	0.498897	0.331886	0.962935	0.602152	0.677085	0.00900816	entrez:lgi4,ensembl:LGI4	entrez:leucine-rich repeat LGI family, member 4,ensembl:leucine-rich repeat LGI family, member 4 [Source:Jamboree;Acc:XB-GENE-1013883]	632.034	234.424	825.114	191.367	0.370904	1.30549	0.30278	-1.43088	0.38459	-1.72366
ensembl:ENSXETG00000018604,entrez:448343	1152.43	1522.6	1431.33	2227.46	1.32121	1.24201	1.93284	0.401858	0.312681	0.950719	0.705878	0.641651	0.00855493	entrez:cldn5,ensembl:CLDN5	entrez:claudin 5 (transmembrane protein deleted in velocardiofacial syndrome),ensembl:claudin 5 (transmembrane protein deleted in velocardiofacial syndrome) [Source:Jamboree;Acc:XB-GENE-976044]	730.256	1217.27	681.584	2012.31	1.6669	0.933349	2.75562	0.737172	-0.099511	1.46238
ensembl:ENSXETG00000022910,entrez:100489920	897.255	1111.19	1005.25	1399.39	1.23844	1.12036	1.55963	0.308521	0.163958	0.641207	0.866256	0.87879	0.03007	entrez:LOC100489920,ensembl:ADPGK	entrez:ADP-dependent glucokinase-like,ensembl:ADP-dependent glucokinase [Source:Jamboree;Acc:XB-GENE-6037604]	197.867	956.796	501.251	1312.23	4.83556	2.53328	6.63191	2.27368	1.34101	2.72943
ensembl:ENSXETG00000025164,entrez:394867	1325.87	1689.24	1456.01	2356.39	1.27406	1.09815	1.77724	0.349432	0.13508	0.829638	0.639969	0.865303	0.00397317	entrez:slc30a7,ensembl:SLC30A7	entrez:solute carrier family 30 (zinc transporter), member 7,ensembl:solute carrier family 30 (zinc transporter), member 7 [Source:Jamboree;Acc:XB-GENE-977014]	653.387	1602.76	1045.93	2073.42	2.45301	1.60078	3.17334	1.29455	0.678776	1.666
ensembl:ENSXETG00000027245,entrez:100487346	162.829	251.431	213.458	465.238	1.54414	1.31093	2.85722	0.626808	0.390593	1.51461	0.595948	0.629829	0.00014867	entrez:LOC100487346,ensembl:OGN	entrez:mimecan-like,ensembl:osteoglycin [Source:Jamboree;Acc:XB-GENE-984781]	402.851	545.252	511.556	808.353	1.35348	1.26984	2.00658	0.436679	0.344647	1.00474
entrez:100379997	229.33	307.578	267.463	447.689	1.3412	1.16628	1.95216	0.423527	0.221916	0.96507	0.896878	0.910797	0.00874662	entrez:c2orf82	entrez:chromosome 2 open reading frame 82	362.993	425.436	352.569	744.028	1.17202	0.971283	2.04971	0.229001	-0.042036	1.03542
ensembl:ENSXETG00000013774	3.30739	42.3372	5.91594	26.1866	12.8008	1.7887	7.9176	3.67816	0.838914	2.98506	2.29322e-06	0.693122	0.000123218	ensembl:CAR1_PREDICTED	ensembl:carbonic anhydrase I [Source:RefSeq peptide;Acc:NP_001072785]	NA	NA	NA	NA	NA	NA	NA	NA	NA	NA
ensembl:ENSXETG00000018211,entrez:100496692	342.245	953.856	451.429	892.432	2.78706	1.31902	2.60758	1.47874	0.39947	1.38271	0.00024272	0.674402	0.00053367	entrez:atad2b,ensembl:ATAD2B	entrez:ATPase family, AAA domain containing 2B,ensembl:ATPase family, AAA domain containing 2B [Source:Jamboree;Acc:XB-GENE-5956276]	325.982	1795.51	661.71	1692.29	5.50802	2.0299	5.19136	2.46153	1.02141	2.37611
ensembl:ENSXETG00000020553,entrez:100487875	79.843	157.554	92.1518	153.508	1.9733	1.15416	1.92262	0.980611	0.206847	0.943077	0.0743142	0.890307	0.0486597	entrez:bcas3,ensembl:BCAS3	entrez:breast carcinoma amplified sequence 3,ensembl:breast carcinoma amplified sequence 3 [Source:Jamboree;Acc:XB-GENE-6050317]	213.525	390.706	262.034	529.611	1.82979	1.22718	2.48032	0.871679	0.29535	1.31053
ensembl:ENSXETG00000022286,entrez:100380112	82.3228	179.5	92.0968	175.435	2.18045	1.11873	2.13107	1.12462	0.16186	1.09158	0.0031922	0.897956	0.0161172	entrez:fam89a,ensembl:FAM89A	entrez:family with sequence similarity 89, member A,ensembl:family with sequence similarity 89, member A [Source:Jamboree;Acc:XB-GENE-5796233]	88.257	376.814	117.768	299.112	4.26951	1.33438	3.3891	2.09407	0.416167	1.7609
ensembl:ENSXETG00000022655,entrez:100493990	80.8651	165.24	98.318	149.347	2.0434	1.21583	1.84686	1.03097	0.281939	0.885077	0.0214317	0.80191	0.0282314	entrez:ston1	entrez:stonin 1	243.419	416.753	182.541	636.82	1.71208	0.749905	2.61615	0.775754	-0.415221	1.38745
ensembl:ENSXETG00000001339,entrez:448021	97.0767	76.5743	394.611	231.874	0.788802	4.06494	2.38856	-0.342265	2.02324	1.25614	0.869786	8.70171e-07	0.00841975	entrez:frzb,ensembl:FRZB	entrez:frizzled-related protein,ensembl:frizzled-related protein [Source:Jamboree;Acc:XB-GENE-481353]	172.244	154.546	1856.32	424.01	0.897253	10.7773	2.46169	-0.156414	3.42992	1.29965
ensembl:ENSXETG00000002692,entrez:448340	344.759	258.957	215.436	152.607	0.751125	0.624888	0.442649	-0.412876	-0.67833	-1.17576	0.757728	0.0888916	0.000649281	entrez:rell2,ensembl:RELL2	entrez:RELT-like 2,ensembl:RELT-like 2 [Source:Jamboree;Acc:XB-GENE-5821411]	999.297	423.699	611.659	144.732	0.423997	0.612089	0.144833	-1.23787	-0.708187	-2.78753
ensembl:ENSXETG00000004913,entrez:733958	412.379	319.132	282.985	215.37	0.77388	0.686226	0.522261	-0.369819	-0.543244	-0.937156	0.867162	0.250891	0.00943781	entrez:dgkq,ensembl:DGKQ	entrez:diacylglycerol kinase, theta 110kDa,ensembl:diacylglycerol kinase, theta 110kDa [Source:Jamboree;Acc:XB-GENE-868466]	787.196	371.605	572.648	323.234	0.472062	0.727453	0.410615	-1.08295	-0.459074	-1.28414
ensembl:ENSXETG00000009661,entrez:100496997	62.0428	38.9964	30.4373	19.2763	0.628539	0.490585	0.310694	-0.669925	-1.02742	-1.68643	0.802129	0.208972	0.00811589	entrez:LOC100496997,ensembl:AGAP2	entrez:uncharacterized LOC100496997,ensembl:ArfGAP with GTPase domain, ankyrin repeat and PH domain 2 [Source:Jamboree;Acc:XB-GENE-1011294]	236.301	100.715	139.85	57.3566	0.426216	0.591829	0.242727	-1.23034	-0.756748	-2.04259
ensembl:ENSXETG00000010174,entrez:100494321	99.6631	52.5515	34.8278	19.4365	0.527291	0.349455	0.195022	-0.923328	-1.51682	-2.35829	0.4045	0.0149842	0.000318349	entrez:LOC100494321,ensembl:CRYAB	entrez:alpha-crystallin B chain-like,ensembl:crystallin, alpha B [Source:Jamboree;Acc:XB-GENE-971379]	NA	NA	NA	NA	NA	NA	NA	NA	NA	NA
ensembl:ENSXETG00000011856,entrez:768088	900.341	751.839	665.985	556.495	0.835059	0.739702	0.618094	-0.260049	-0.434983	-0.694102	0.964634	0.388784	0.0371776	entrez:foxp4,ensembl:FOXP4	entrez:forkhead box P4,ensembl:forkhead box P4 [Source:Jamboree;Acc:XB-GENE-982692]	1648.41	1088.77	1194.61	738.668	0.660494	0.724704	0.448108	-0.598382	-0.464537	-1.15808
ensembl:ENSXETG00000012488,entrez:448098	269.124	138.701	88.583	44.3589	0.515381	0.329154	0.164827	-0.956287	-1.60317	-2.60097	0.830249	0.134307	0.00498486	entrez:krt,ensembl:KRT	entrez:keratin,ensembl:keratin [Source:Jamboree;Acc:XB-GENE-6454253]	2512.48	1771.2	2201.53	1064.05	0.704962	0.876238	0.423505	-0.504383	-0.190605	-1.23955
ensembl:ENSXETG00000025753,entrez:448191	239.802	169.74	143.07	102.802	0.707834	0.596618	0.428695	-0.498517	-0.745122	-1.22198	0.650118	0.119623	0.00289799	entrez:MGC79698,ensembl:WWC2	entrez:protein WWC2,ensembl:WW and C2 domain containing 1 [Source:Jamboree;Acc:XB-GENE-985007]	898.229	562.617	724.275	318.946	0.626363	0.806336	0.355083	-0.67493	-0.310546	-1.49377
ensembl:ENSXETG00000026473,entrez:100490131	103.197	48.6231	32.4952	15.3896	0.471168	0.314885	0.149129	-1.08569	-1.6671	-2.74537	0.751275	0.208382	0.012713	entrez:fam64a,ensembl:FAM64A	entrez:family with sequence similarity 64, member A,ensembl:family with sequence similarity 64, member A [Source:Jamboree;Acc:XB-GENE-983497]	375.804	107.661	290.74	67.0054	0.286482	0.773649	0.178299	-1.80348	-0.37025	-2.48763
ensembl:ENSXETG00000013165,entrez:100488151	65.4344	47.2274	47.3196	16.5852	0.721752	0.723161	0.253463	-0.470425	-0.467612	-1.98015	0.880598	0.72875	0.00193735	entrez:fign,ensembl:FIGN	entrez:fidgetin,ensembl:fidgetin [Source:Jamboree;Acc:XB-GENE-1011106]	126.692	100.715	105.255	45.0276	0.794965	0.8308	0.355412	-0.331036	-0.267427	-1.49244
ensembl:ENSXETG00000015389,entrez:100487450	66.2659	49.468	50.696	19.9753	0.746507	0.765038	0.301442	-0.421773	-0.386397	-1.73005	0.917266	0.753434	0.00521276	entrez:LOC100487450,ensembl:DHRSX	entrez:dehydrogenase/reductase SDR family member on chromosome X-like,ensembl:dehydrogenase/reductase (SDR family) X-linked [Source:Jamboree;Acc:XB-GENE-5952439]	230.607	142.391	156.779	111.497	0.61746	0.679853	0.483493	-0.695582	-0.556705	-1.04843
ensembl:ENSXETG00000016436,entrez:100145701	107.063	71.6241	71.4072	16.2529	0.668991	0.666966	0.151808	-0.579941	-0.584316	-2.71968	0.998061	0.804276	0.000241135	entrez:LOC100145701,ensembl:XB-GENE-996589	entrez:uncharacterized LOC100145701,ensembl:Putative ortholog of uDP-GlcNAc:betaGal beta-1,3-N-acetylglucosaminyltransferase 3, 1 of 1 [Source:Jamboree;Acc:XB-GENE-996589]	344.487	79.8777	295.157	36.451	0.231874	0.8568	0.105812	-2.10859	-0.222969	-3.24042
entrez:100491007	282.178	219.912	221.876	119.483	0.779337	0.786296	0.423432	-0.359681	-0.346856	-1.2398	0.877655	0.655034	0.00218365	entrez:LOC100491007,ensembl:ASAP3	entrez:arf-GAP with SH3 domain, ANK repeat and PH domain-containing protein 3-like,ensembl:ArfGAP with SH3 domain, ankyrin repeat and PH domain 3 [Source:HGNC Symbol;Acc:14987]	829.901	319.511	558.663	232.643	0.384999	0.673169	0.280326	-1.37707	-0.57096	-1.83482
ensembl:ENSXETG00000001828,entrez:100485787	52.9914	31.4957	45.7956	10.9848	0.594354	0.864207	0.207295	-0.750605	-0.210551	-2.27025	0.796575	0.967019	0.000369955	entrez:LOC100485787,ensembl:AGPAT9	entrez:glycerol-3-phosphate acyltransferase 3-like,ensembl:1-acylglycerol-3-phosphate O-acyltransferase 9 [Source:Jamboree;Acc:XB-GENE-993435]	253.383	114.607	178.861	65.3973	0.452308	0.70589	0.258097	-1.14462	-0.502485	-1.95402
ensembl:ENSXETG00000002062,entrez:100127203	107.362	78.7691	95.54	49.3321	0.73368	0.889889	0.459494	-0.446777	-0.168302	-1.12188	0.784692	0.905484	0.0317625	entrez:mgll,ensembl:MGLL	entrez:monoglyceride lipase,ensembl:monoglyceride lipase [Source:Jamboree;Acc:XB-GENE-942085]	276.159	164.965	301.781	129.723	0.597354	1.09278	0.469738	-0.743341	0.128003	-1.09007
ensembl:ENSXETG00000004123	355.072	248.139	358.992	134.293	0.698843	1.01104	0.378214	-0.51696	0.0158395	-1.40273	0.660375	1	0.000900101	NA	NA	4122.46	1126.97	2314.15	734.916	0.273373	0.561351	0.178271	-1.87106	-0.833025	-2.48785
ensembl:ENSXETG00000010875,entrez:100135268	975.06	742.419	871.808	577.686	0.761408	0.894107	0.592462	-0.393258	-0.161481	-0.755205	0.797694	0.922977	0.0137894	entrez:myzap,ensembl:GCOM1	entrez:myocardial zonula adherens gene,ensembl:GRINL1A complex locus [Source:Jamboree;Acc:XB-GENE-5886632]	2548.07	1439.54	1773.88	1157.32	0.564952	0.696169	0.454195	-0.823799	-0.522491	-1.13862
ensembl:ENSXETG00000011253,entrez:100488940	1837.24	1465.36	1704.73	1162.58	0.797592	0.927875	0.632786	-0.326277	-0.107997	-0.660211	0.767638	0.92379	0.0124393	entrez:LOC100488940,ensembl:FAM38A	entrez:protein FAM38A-like,ensembl:family with sequence similarity 38, member A [Source:Jamboree;Acc:XB-GENE-6050252]	4663.39	3066.61	3801.71	2158.65	0.657593	0.815224	0.462892	-0.604734	-0.294731	-1.11125
ensembl:ENSXETG00000011668,entrez:100038125	110.535	67.343	95.4755	32.0725	0.609248	0.863761	0.290158	-0.714898	-0.211296	-1.78509	0.354663	0.869148	0.000122976	entrez:heca,ensembl:HECA	entrez:headcase homolog,ensembl:headcase homolog [Source:Jamboree;Acc:XB-GENE-492753]	620.646	316.038	412.925	207.449	0.509208	0.665314	0.334246	-0.973674	-0.587892	-1.58102
ensembl:ENSXETG00000014544,entrez:100145006	85.3293	61.3506	77.8984	35.4503	0.718986	0.912915	0.415452	-0.475964	-0.131448	-1.26725	0.834413	0.966328	0.0190359	entrez:sdccag8,ensembl:SDCCAG8	entrez:serologically defined colon cancer antigen 8,ensembl:serologically defined colon cancer antigen 8 [Source:Jamboree;Acc:XB-GENE-953338]	572.247	199.694	266.451	129.186	0.348965	0.465622	0.225753	-1.51885	-1.10277	-2.14718
ensembl:ENSXETG00000021642,entrez:100137098	1141.29	936.577	1112.79	737.232	0.820629	0.975032	0.645963	-0.285197	-0.0364789	-0.630476	0.927944	1	0.0345818	entrez:sun1,ensembl:SUN1	entrez:Sad1 and UNC84 domain containing 1,ensembl:Sad1 and UNC84 domain containing 1 [Source:Jamboree;Acc:XB-GENE-995941]	5165.88	2964.16	4422.93	2283.54	0.573795	0.856181	0.442043	-0.801393	-0.224012	-1.17774
ensembl:ENSXETG00000023832,entrez:779714	131.16	94.3532	112.624	66.4492	0.719374	0.858676	0.506626	-0.475187	-0.219814	-0.981006	0.777601	0.85856	0.0270266	entrez:tmcc3,ensembl:TMCC3	entrez:transmembrane and coiled-coil domain family 3,ensembl:transmembrane and coiled-coil domain family 3 [Source:Jamboree;Acc:XB-GENE-977501]	454.097	300.41	393.052	187.079	0.661554	0.865568	0.411981	-0.596068	-0.208281	-1.27935
ensembl:ENSXETG00000027492,entrez:733831	760.549	573.171	668.564	401.005	0.753627	0.879055	0.527258	-0.408077	-0.185975	-0.92342	0.566211	0.829307	0.00172927	entrez:dapl1,ensembl:DAPL1	entrez:death associated protein-like 1,ensembl:death associated protein-like 1 [Source:Jamboree;Acc:XB-GENE-1014847]	3863.38	2111.55	2408.36	1302.05	0.546555	0.623382	0.337023	-0.871561	-0.681812	-1.56908
entrez:100135727	85.787	53.1837	68.5897	30.889	0.61995	0.799535	0.360066	-0.689776	-0.322768	-1.47367	0.665475	0.849776	0.00433454	entrez:pstpip2	entrez:proline-serine-threonine phosphatase interacting protein 2	260.501	138.918	239.217	68.0775	0.533272	0.918296	0.261333	-0.907056	-0.122968	-1.93604
entrez:100216221	242.988	181.859	223.427	122.531	0.748427	0.919496	0.504268	-0.418066	-0.121084	-0.987738	0.92768	0.960668	0.0491474	entrez:pitpnm2,ensembl:PITPNM2	entrez:phosphatidylinositol transfer protein, membrane-associated 2,ensembl:membrane-associated phosphatidylinositol transfer protein 2 [Source:RefSeq peptide;Acc:NP_001135661]	5742.4	2877.33	3283.53	1875.62	0.501068	0.571804	0.326626	-0.996921	-0.806408	-1.61429
entrez:100487730	179.796	142.674	165.564	97.9281	0.793534	0.920843	0.544663	-0.333637	-0.118973	-0.876565	0.877655	0.940826	0.0269437	entrez:LOC100487730	entrez:cryptochrome DASH-like	718.868	283.045	377.594	237.467	0.393737	0.525263	0.330335	-1.3447	-0.928889	-1.598
ensembl:ENSXETG00000000124,entrez:594981	92.6317	123.98	150.63	187.194	1.33842	1.62612	2.02085	0.42053	0.701433	1.01496	0.83346	0.182239	0.0137163	entrez:sgk1,ensembl:SGK1	entrez:serum/glucocorticoid regulated kinase 1,ensembl:serum/glucocorticoid regulated kinase 1 [Source:Jamboree;Acc:XB-GENE-1003518]	166.55	296.937	264.979	357.541	1.78287	1.59099	2.14675	0.834204	0.669924	1.10216
ensembl:ENSXETG00000006603	43.5381	55.0412	69.5901	96.4565	1.26421	1.59837	2.21545	0.338234	0.676605	1.1476	0.998061	0.361253	0.0305109	NA	NA	61.2105	130.235	103.047	162.421	2.12766	1.68349	2.65348	1.08927	0.751454	1.40789
ensembl:ENSXETG00000019406	28.6679	80.4346	150.653	303.547	2.80574	5.25512	10.5884	1.48838	2.39372	3.40441	0.818888	0.185914	0.0265795	NA	NA	397.157	727.582	1479.46	1510.03	1.83198	3.72514	3.80211	0.873401	1.89729	1.9268
ensembl:ENSXETG00000021479,entrez:100127205	17.7815	27.4014	41.2183	58.4498	1.54101	2.31805	3.28712	0.623876	1.21291	1.71682	0.994384	0.188496	0.00810819	entrez:slc16a7,ensembl:SLC16A7	entrez:solute carrier family 16, member 7 (monocarboxylic acid transporter 2),ensembl:solute carrier family 16, member 7 (monocarboxylic acid transporter 2) [Source:Jamboree;Acc:XB-GENE-1008526]	1187.2	296.937	816.281	387.023	0.250115	0.687569	0.325997	-1.99933	-0.540424	-1.61707
ensembl:ENSXETG00000022538,entrez:677729	22.8603	30.9284	50.7293	84.3829	1.35293	2.2191	3.69124	0.436085	1.14997	1.8841	1	0.159285	0.00124209	entrez:adam12,ensembl:ADAM12	entrez:ADAM metallopeptidase domain 12,ensembl:ADAM metallopeptidase domain 12 [Source:Jamboree;Acc:XB-GENE-982139]	31.317	60.7765	61.0923	215.489	1.94069	1.95077	6.88091	0.956568	0.964043	2.7826
ensembl:ENSXETG00000026791,entrez:550009	366.351	445.387	515.649	610.347	1.21574	1.40753	1.66602	0.281833	0.493164	0.736405	0.896878	0.294564	0.0360659	entrez:zmpste24,ensembl:ZMPSTE24	entrez:zinc metallopeptidase STE24,ensembl:zinc metallopeptidase (STE24 homolog) [Source:Jamboree;Acc:XB-GENE-954285]	106.763	418.49	262.77	578.927	3.91982	2.46126	5.42257	1.97079	1.2994	2.43898
ensembl:ENSXETG00000000637,entrez:548390	124.177	132.155	296.379	270.185	1.06424	2.38674	2.17581	0.0898296	1.25504	1.12155	1	0.0121926	0.0291459	entrez:LOC548390,ensembl:XB-GENE-5872373	entrez:pyrimidine-specific ribonucleoside hydrolase rihA,ensembl:hypothetical LOC548390 [Source:Jamboree;Acc:XB-GENE-5872373]	347.334	581.718	768.438	1195.38	1.67481	2.21239	3.44158	0.743996	1.1456	1.78307
ensembl:ENSXETG00000001762	20.3788	22.7797	118.301	105.48	1.11781	5.80511	5.17596	0.160678	2.53732	2.37183	1	0.00400946	0.0101109	NA	NA	18.5055	48.6212	37.5386	264.805	2.62739	2.02851	14.3095	1.39363	1.02042	3.83891
ensembl:ENSXETG00000007899,entrez:100125115	172.52	194.714	324.735	347.786	1.12865	1.88231	2.01592	0.1746	0.912503	1.01144	1	0.0149842	0.012713	entrez:cxcl14,ensembl:CXCL14	entrez:chemokine (C-X-C motif) ligand 14,ensembl:chemokine (C-X-C motif) ligand 14 [Source:Jamboree;Acc:XB-GENE-944199]	325.982	116.344	365.818	103.992	0.356902	1.1222	0.319013	-1.4864	0.166334	-1.64831
ensembl:ENSXETG00000004581,entrez:100494635	366.584	391.565	521.331	620.744	1.06815	1.42213	1.69332	0.0951082	0.508054	0.759853	1	0.219855	0.0362801	entrez:LOC100494635,ensembl:SLC16A2	entrez:monocarboxylate transporter 8-like,ensembl:solute carrier family 16, member 2 (monocarboxylic acid transporter 8) [Source:Jamboree;Acc:XB-GENE-980579]	1516.03	1587.14	1730.46	3310.07	1.0469	1.14144	2.18338	0.0661288	0.190857	1.12656
ensembl:ENSXETG00000027231,entrez:394912	590.98	666.249	849.799	1213.85	1.12736	1.43795	2.05397	0.172953	0.524012	1.03841	1	0.324158	0.00409944	entrez:timm10,ensembl:TIMM10	entrez:translocase of inner mitochondrial membrane 10 homolog,ensembl:translocase of inner mitochondrial membrane 10 homolog [Source:Jamboree;Acc:XB-GENE-967786]	150.891	460.165	540.262	826.579	3.04965	3.58048	5.47798	1.60864	1.84015	2.45365
entrez:100494281	1163.68	1171.64	1869.93	2366.66	1.00684	1.6069	2.03377	0.00983255	0.684282	1.02416	1	0.201985	0.0322184	entrez:LOC100494281	entrez:anti-apoptotic protein NR13-like	745.914	1172.12	858.236	1896.52	1.57139	1.15058	2.54255	0.652037	0.202365	1.34627
entrez:780254	289.919	324.744	463.08	632.373	1.12012	1.59727	2.1812	0.16365	0.67561	1.12512	0.998061	0.0697401	0.000318965	entrez:letm1,ensembl:LETM1	entrez:leucine zipper-EF-hand containing transmembrane protein 1,ensembl:LETM1 and EF-hand domain-containing protein 1, mitochondrial [Source:UniProtKB/Swiss-Prot;Acc:Q0VA06]	120.998	239.633	186.957	381.663	1.98048	1.54513	3.1543	0.98585	0.627729	1.65732
ensembl:ENSXETG00000002604,entrez:100485502	18.8914	19.7201	65.9767	54.3529	1.04387	3.49242	2.87713	0.0619411	1.80423	1.52463	1	0.00341428	0.0177938	entrez:LOC100485502,ensembl:MUSK	entrez:muscle, skeletal receptor tyrosine protein kinase-like,ensembl:muscle, skeletal, receptor tyrosine kinase [Source:Jamboree;Acc:XB-GENE-923007]	15.6585	59.0401	42.691	64.3252	3.77048	2.72638	4.108	1.91475	1.44698	2.03844
ensembl:ENSXETG00000005040,entrez:100496936	8.95424	8.98554	147.294	91.457	1.0035	16.4496	10.2138	0.00503379	4.03998	3.35245	1	0.000268692	0.00530149	entrez:camta1,ensembl:CAMTA1	entrez:calmodulin binding transcription activator 1,ensembl:calmodulin binding transcription activator 1 [Source:Jamboree;Acc:XB-GENE-6043633]	15.6585	107.661	186.221	139.371	6.87558	11.8926	8.90068	2.78148	3.572	3.15391
ensembl:ENSXETG00000012959,entrez:407895	1034.13	1052.17	1856.12	1898.29	1.01744	1.79486	1.83564	0.0249445	0.843873	0.876283	1	0.00334025	0.00296931	entrez:atad3a,ensembl:ATAD3A	entrez:ATPase family, AAA domain containing 3A,ensembl:ATPase family, AAA domain containing 3A [Source:Jamboree;Acc:XB-GENE-946129]	149.468	286.518	558.663	543.548	1.91692	3.73769	3.63656	0.938793	1.90215	1.86258
ensembl:ENSXETG00000019846,entrez:548660	944.891	865.012	1526.15	1527.11	0.915462	1.61516	1.61618	-0.127428	0.691678	0.692585	0.998061	0.0315138	0.0396036	entrez:afg3l1p,ensembl:AFG3L1P	entrez:AFG3 ATPase family member 3-like 1 (S. cerevisiae), pseudogene,ensembl:AFG3 ATPase family gene 3-like 1 (S. cerevisiae), pseudogene [Source:Jamboree;Acc:XB-GENE-1014910]	572.247	944.641	1182.83	1151.96	1.65076	2.067	2.01304	0.723127	1.04754	1.00938
ensembl:ENSXETG00000023610,entrez:100493578	664.127	647.832	235.677	195.225	0.975465	0.354867	0.293957	-0.0358378	-1.49465	-1.76632	1	0.112564	0.0229187	entrez:LOC100493578,ensembl:GHSR	entrez:tumor necrosis factor ligand superfamily member 10-like,ensembl:growth hormone secretagogue receptor [Source:Jamboree;Acc:XB-GENE-484475]	2676.18	3287.14	1286.62	1246.84	1.2283	0.480766	0.465902	0.296658	-1.05659	-1.1019
entrez:100493937	316.765	351.104	153.502	104.079	1.10841	0.484594	0.328569	0.148486	-1.04515	-1.60573	1	0.28761	0.038501	entrez:LOC100493937	entrez:IgGFc-binding protein-like	1212.82	1000.21	2674.81	303.937	0.824694	2.20544	0.250603	-0.278068	1.14107	-1.99653
entrez:493410	216.966	180.741	90.4595	58.7678	0.833035	0.416929	0.270861	-0.263551	-1.26213	-1.88437	1	0.0572205	0.000571113	entrez:anxa9	entrez:annexin A9	476.873	383.76	220.815	217.634	0.804744	0.463049	0.456377	-0.313399	-1.11076	-1.1317
ensembl:ENSXETG00000000856,entrez:549776	397.164	278.622	355.43	237.33	0.70153	0.894919	0.597562	-0.511423	-0.160171	-0.74284	0.370633	0.865515	0.040215	entrez:ctdp1,ensembl:CTDP1	entrez:CTD (carboxy-terminal domain, RNA polymerase II, polypeptide A) phosphatase, subunit 1,ensembl:CTD (carboxy-terminal domain, RNA polymerase II, polypeptide A) phosphatase, subunit 1 [Source:Jamboree;Acc:XB-GENE-479716]	805.701	477.53	616.075	378.983	0.592688	0.764645	0.470376	-0.754654	-0.387139	-1.08811
ensembl:ENSXETG00000009136,entrez:100379682	181.735	84.1312	129.887	66.3814	0.462932	0.714706	0.365264	-1.11113	-0.484577	-1.45299	0.0160181	0.550636	0.000369955	entrez:pld1,ensembl:PLD1	entrez:phospholipase D1, phosphatidylcholine-specific,ensembl:phospholipase D1, phosphatidylcholine-specific [Source:Jamboree;Acc:XB-GENE-948465]	482.567	260.471	499.779	213.345	0.539761	1.03567	0.442105	-0.889607	0.0505619	-1.17754
ensembl:ENSXETG00000011692,entrez:100496527	166.753	82.3818	126.843	60.7526	0.494034	0.760664	0.364326	-1.01732	-0.394668	-1.4567	0.0117546	0.56412	0.000516222	entrez:LOC100496527,ensembl:GLIS3	entrez:zinc finger protein GLIS3-like,ensembl:GLIS family zinc finger 3 [Source:Jamboree;Acc:XB-GENE-984727]	391.463	163.228	298.101	143.66	0.41697	0.761505	0.366982	-1.26198	-0.393074	-1.44622
ensembl:ENSXETG00000012214,entrez:448485	445.244	231.922	366.479	214.374	0.520887	0.823096	0.481475	-0.940958	-0.280867	-1.05447	0.00591212	0.696672	0.000819919	entrez:gch1,ensembl:GCH1	entrez:GTP cyclohydrolase 1,ensembl:GTP cyclohydrolase 1 [Source:Jamboree;Acc:XB-GENE-961365]	402.851	43.4118	269.395	32.6986	0.107762	0.668721	0.0811682	-3.21409	-0.580523	-3.62294
ensembl:ENSXETG00000012340	275.22	65.0591	181.907	59.8175	0.23639	0.660952	0.217344	-2.08076	-0.597383	-2.20195	0.0157331	0.72875	0.0257191	ensembl:MUC17	ensembl:mucin 17, cell surface associated [Source:HGNC Symbol;Acc:16800]	869.759	104.188	1196.08	42.8835	0.11979	1.37519	0.049305	-3.06142	0.459631	-4.34212
ensembl:ENSXETG00000015091,entrez:100127588	508.128	334.876	436.567	279.309	0.659038	0.859167	0.549682	-0.601567	-0.21899	-0.863331	0.261576	0.822592	0.00775271	entrez:osbpl1a,ensembl:OSBPL1A	entrez:oxysterol binding protein-like 1A,ensembl:oxysterol binding protein-like 1A [Source:Jamboree;Acc:XB-GENE-1011513]	1533.11	699.798	985.573	623.955	0.456457	0.642859	0.406986	-1.13145	-0.637427	-1.29695
ensembl:ENSXETG00000025248,entrez:407925	1175.53	866.646	1029.07	723.836	0.737236	0.875406	0.615751	-0.439802	-0.191975	-0.699581	0.488925	0.804925	0.0224666	entrez:pdcd4,ensembl:PDCD4	entrez:programmed cell death 4 (neoplastic transformation inhibitor),ensembl:programmed cell death 4 (neoplastic transformation inhibitor) [Source:Jamboree;Acc:XB-GENE-959687]	3278.32	1705.22	2880.17	1482.16	0.520149	0.87855	0.452109	-0.943003	-0.186804	-1.14526
entrez:780333	651.225	353.357	525.52	317.535	0.542603	0.80697	0.487597	-0.882031	-0.309412	-1.03624	0.0149463	0.60132	0.000177371	entrez:dnajc12	entrez:DnaJ (Hsp40) homolog, subfamily C, member 12	1248.41	131.972	610.187	93.8076	0.105712	0.488771	0.0751417	-3.24179	-1.03277	-3.73424
ensembl:ENSXETG00000000210,entrez:100486091	22.6473	59.0595	24.9089	70.1558	2.60779	1.09986	3.09775	1.38283	0.137319	1.63122	0.0230872	0.928574	0.00132448	entrez:LOC100486091,ensembl:SHANK1	entrez:SH3 and multiple ankyrin repeat domains protein 1-like,ensembl:SH3 and multiple ankyrin repeat domains 1 [Source:Jamboree;Acc:XB-GENE-1013268]	95.3745	211.85	75.8133	203.696	2.22124	0.794901	2.13575	1.15136	-0.331153	1.09475
ensembl:ENSXETG00000011652	15.6158	67.0837	15.8456	82.5127	4.29588	1.01472	5.28392	2.10295	0.0210779	2.40161	0.00219256	0.988881	0.000357373	NA	NA	44.1285	121.553	25.7618	100.776	2.75452	0.58379	2.2837	1.4618	-0.776478	1.19137
ensembl:ENSXETG00000015053,entrez:100145750	216.689	405.002	228.504	463.058	1.86905	1.05453	2.13697	0.902304	0.0765954	1.09557	0.0114376	0.96747	0.000281078	entrez:gdpd5,ensembl:GDPD5	entrez:glycerophosphodiester phosphodiesterase domain containing 5,ensembl:glycerophosphodiester phosphodiesterase domain containing 5 [Source:Jamboree;Acc:XB-GENE-5789660]	240.572	496.631	182.541	531.219	2.06438	0.758779	2.20815	1.04571	-0.398248	1.14284
ensembl:ENSXETG00000021337,entrez:100488837	226.63	446.485	234.788	482.33	1.9701	1.03599	2.12827	0.978271	0.0510152	1.08968	0.00249986	1	0.000621163	entrez:LOC100488837,ensembl:SLC16A10	entrez:monocarboxylate transporter 10-like,ensembl:solute carrier family 16, member 10 (aromatic amino acid transporter) [Source:Jamboree;Acc:XB-GENE-1012623]	472.602	1187.75	645.517	1008.3	2.51321	1.36588	2.1335	1.32953	0.449829	1.09322
entrez:100379780	622.728	1064.13	635.223	1176.04	1.70881	1.02006	1.88853	0.772996	0.0286608	0.917263	0.00726159	0.960668	0.000621163	entrez:chpf,ensembl:CHPF	entrez:chondroitin polymerizing factor,ensembl:chondroitin polymerizing factor [Source:HGNC Symbol;Acc:24291]	434.168	922.067	844.987	1131.59	2.12376	1.94622	2.60634	1.08662	0.960677	1.38202
ensembl:ENSXETG00000001908,entrez:100158618	97.0789	66.77	66.5068	41.8804	0.687791	0.68508	0.431406	-0.539957	-0.545655	-1.21288	0.816391	0.518052	0.0131687	entrez:LOC100158618,ensembl:BCL7C	entrez:uncharacterized LOC100158618,ensembl:B-cell CLL/lymphoma 7C [Source:Jamboree;Acc:XB-GENE-6257729]	199.29	102.452	118.504	54.1404	0.514084	0.594632	0.271666	-0.959924	-0.749931	-1.88009
ensembl:ENSXETG00000002980,entrez:448574	233.628	158.316	165.894	113.789	0.677642	0.710074	0.487052	-0.561405	-0.493958	-1.03785	0.421212	0.340148	0.0124393	entrez:dtymk,ensembl:DTYMK	entrez:deoxythymidylate kinase (thymidylate kinase),ensembl:deoxythymidylate kinase (thymidylate kinase) [Source:Jamboree;Acc:XB-GENE-1004306]	522.425	258.734	444.575	197.264	0.495257	0.850984	0.377593	-1.01375	-0.232796	-1.4051
ensembl:ENSXETG00000003301,entrez:549556	725.488	412.718	493.839	276.738	0.568884	0.680699	0.381451	-0.813794	-0.55491	-1.39043	0.145131	0.434539	0.00010514	entrez:ttc39b,ensembl:TTC39B	entrez:tetratricopeptide repeat domain 39B,ensembl:tetratricopeptide repeat domain 39B [Source:Jamboree;Acc:XB-GENE-1016436]	2809.99	1672.22	1570	956.837	0.595099	0.55872	0.340513	-0.748798	-0.839802	-1.55422
ensembl:ENSXETG00000003578,entrez:100496686	537.622	323.966	350.41	179.683	0.60259	0.651778	0.334218	-0.730751	-0.617547	-1.58114	0.730765	0.542881	0.00115925	entrez:LOC100496686,ensembl:PLCG2	entrez:1-phosphatidylinositol-4,5-bisphosphate phosphodiesterase gamma-2-like,ensembl:phospholipase C, gamma 2 (phosphatidylinositol-specific) [Source:Jamboree;Acc:XB-GENE-952431]	1036.31	540.043	848.667	428.835	0.521122	0.818933	0.41381	-0.940308	-0.288182	-1.27296
ensembl:ENSXETG00000005776,entrez:100380057	114.278	64.8357	69.2854	29.6324	0.567353	0.60629	0.259302	-0.817681	-0.721919	-1.94729	0.248619	0.33067	0.000261033	entrez:chtf18,ensembl:CHTF18	entrez:CTF18, chromosome transmission fidelity factor 18 homolog,ensembl:CTF18, chromosome transmission fidelity factor 18 homolog [Source:Jamboree;Acc:XB-GENE-987602]	316.017	171.911	315.766	155.989	0.543992	0.999206	0.493608	-0.878343	-0.00114644	-1.01856
ensembl:ENSXETG00000010410,entrez:100127822	157.675	93.0539	105.97	64.865	0.590161	0.672078	0.411383	-0.76082	-0.5733	-1.28145	0.202237	0.292282	0.00305567	entrez:phf15,ensembl:PHF15	entrez:PHD finger protein 15,ensembl:PHD finger protein 15 [Source:Jamboree;Acc:XB-GENE-5880521]	558.012	142.391	323.127	155.453	0.255175	0.579067	0.278583	-1.97044	-0.788197	-1.84382
ensembl:ENSXETG00000012420,entrez:100494450	95.9241	54.7684	67.6127	28.3711	0.570955	0.704856	0.295766	-0.808551	-0.5046	-1.75747	0.293051	0.602275	0.00040367	entrez:LOC100494450,ensembl:CAPN6	entrez:calpain-5-like,ensembl:calpain 6 [Source:Jamboree;Acc:XB-GENE-992087]	119.574	100.715	104.519	49.316	0.842285	0.874097	0.412431	-0.24762	-0.194135	-1.27778
ensembl:ENSXETG00000016206,entrez:100488948	57.9713	36.571	41.581	22.3353	0.630848	0.717268	0.385282	-0.664636	-0.479415	-1.37601	0.788991	0.788018	0.0378021	entrez:LOC100488948,ensembl:OXSR1	entrez:STE20/SPS1-related proline-alanine-rich protein kinase-like,ensembl:oxidative-stress responsive 1 [Source:Jamboree;Acc:XB-GENE-1012528]	187.902	100.715	285.588	85.2309	0.535999	1.51988	0.453592	-0.899697	0.603954	-1.14053
ensembl:ENSXETG00000016758,entrez:780339	36.7458	16.9408	17.6646	6.18917	0.461026	0.480724	0.168432	-1.11708	-1.05672	-2.56976	0.783716	0.522808	0.00968534	entrez:MGC147600,ensembl:XB-GENE-1002559	entrez:GTP-binding protein like (XD674),ensembl:Putative ortholog of ras-related protein Rab-14, 1 of 2 [Source:Jamboree;Acc:XB-GENE-1002559]	237.725	95.506	142.794	65.9333	0.40175	0.60067	0.277352	-1.31563	-0.735356	-1.85021
ensembl:ENSXETG00000021341,entrez:100486810	548.774	157.512	274.417	52.1823	0.287025	0.500055	0.0950888	-1.80075	-0.999841	-3.39458	0.460421	0.698611	0.00377489	entrez:LOC100486810,ensembl:KRT16	entrez:keratin, type I cytoskeletal 12-like,ensembl:keratin 16 (focal non-epidermolytic palmoplantar keratoderma) [Source:Jamboree;Acc:XB-GENE-6492280]	921.005	215.323	802.296	263.733	0.233791	0.87111	0.286354	-2.09671	-0.199074	-1.80413
ensembl:ENSXETG00000023093,entrez:779539	260.323	197.956	211.89	143.523	0.760423	0.81395	0.551328	-0.395126	-0.296987	-0.859016	0.821771	0.728994	0.0316446	entrez:mll5	entrez:myeloid/lymphoid or mixed-lineage leukemia 5 (trithorax homolog)	962.286	548.725	674.959	443.844	0.570231	0.701412	0.461239	-0.810383	-0.511666	-1.11641
ensembl:ENSXETG00000024924,entrez:496693	598.385	382.642	469.201	259.21	0.639459	0.784113	0.433183	-0.645077	-0.350866	-1.20695	0.10289	0.540977	0.000392768	entrez:gstt1,ensembl:XB-GENE-980731	entrez:glutathione S-transferase theta 1,ensembl:Putative ortholog of glutathione S-transferase, theta 3, 2 of 2 [Source:Jamboree;Acc:XB-GENE-980731]	819.936	442.8	401.148	280.887	0.540042	0.489243	0.342571	-0.888855	-1.03138	-1.54552
entrez:100124714	437.708	316.075	349.847	254.893	0.722114	0.79927	0.582336	-0.469701	-0.323246	-0.780077	0.363984	0.55038	0.0209148	entrez:dip2a,ensembl:DIP2A	entrez:DIP2 disco-interacting protein 2 homolog A,ensembl:DIP2 disco-interacting protein 2 homolog A [Source:RefSeq peptide;Acc:NP_001096169]	1501.79	920.33	835.418	704.361	0.612821	0.556281	0.469013	-0.706463	-0.846115	-1.0923
entrez:100496787	61.6038	31.8857	38.9224	14.2018	0.517594	0.631819	0.230534	-0.950108	-0.662418	-2.11695	0.504739	0.641316	0.0020883	entrez:LOC100496787,ensembl:SSTR4	entrez:somatostatin receptor type 4-like,ensembl:somatostatin receptor 4 [Source:HGNC Symbol;Acc:11333]	129.539	26.0471	60.3562	11.793	0.201076	0.465933	0.0910382	-2.31419	-1.10181	-3.45738
ensembl:ENSXETG00000006721,entrez:496538	175.149	142.15	127.108	65.3846	0.811594	0.725715	0.373309	-0.30117	-0.462524	-1.42156	1	0.72875	0.00841975	entrez:kif20a,ensembl:KIF20A	entrez:kinesin family member 20A,ensembl:kinesin family member 20A [Source:Jamboree;Acc:XB-GENE-967269]	573.671	159.755	515.236	138.835	0.278479	0.898139	0.242012	-1.84436	-0.154989	-2.04685
ensembl:ENSXETG00000008223,entrez:496442	51.7039	40.6267	39.611	17.8885	0.785755	0.766112	0.34598	-0.347848	-0.384372	-1.53124	0.998061	0.863808	0.0406022	entrez:abca4,ensembl:ABCA4	entrez:ATP-binding cassette, sub-family A (ABC1), member 4,ensembl:ATP-binding cassette, sub-family A (ABC1), member 4 [Source:Jamboree;Acc:XB-GENE-1000810]	301.782	95.506	221.552	105.065	0.316473	0.734144	0.348147	-1.65984	-0.445865	-1.52223
ensembl:ENSXETG00000019409,entrez:780085	39.2723	28.0647	25.5321	9.72717	0.714619	0.650132	0.247686	-0.484753	-0.621196	-2.01342	0.937448	0.66936	0.0275276	entrez:ccdc69,ensembl:CCDC69	entrez:coiled-coil domain containing 69,ensembl:coiled-coil domain containing 69 [Source:Jamboree;Acc:XB-GENE-999147]	243.419	71.1954	126.601	61.645	0.292481	0.520095	0.253247	-1.77358	-0.943152	-1.98138
ensembl:ENSXETG00000024889,entrez:100038190	59.083	35.6334	29.5906	6.55477	0.603108	0.500831	0.110942	-0.729511	-0.997605	-3.17213	0.944577	0.455868	0.000132513	entrez:foxe1,ensembl:FOXE1	entrez:forkhead box E1 (thyroid transcription factor 2),ensembl:forkhead box E1 (thyroid transcription factor 2) [Source:Jamboree;Acc:XB-GENE-478544]	NA	NA	NA	NA	NA	NA	NA	NA	NA	NA
ensembl:ENSXETG00000004854,entrez:448137	205.502	117.165	130.162	97.4858	0.570137	0.633385	0.474378	-0.81062	-0.658844	-1.07589	0.117112	0.228843	0.00849072	entrez:mcm4,ensembl:MCM4	entrez:minichromosome maintenance complex component 4,ensembl:minichromosome maintenance complex component 4 [Source:Jamboree;Acc:XB-GENE-1011481]	116.727	284.781	337.112	263.197	2.43972	2.88803	2.25481	1.28672	1.53009	1.17301
ensembl:ENSXETG00000006707,entrez:100036642	1551.23	1090.34	1190.34	918.774	0.702892	0.767357	0.592289	-0.508625	-0.382031	-0.755628	0.250544	0.309357	0.0123832	entrez:b4galnt4,ensembl:B4GALNT4	entrez:beta-1,4-N-acetyl-galactosaminyl transferase 4,ensembl:beta-1,4-N-acetyl-galactosaminyl transferase 4 [Source:Jamboree;Acc:XB-GENE-5959064]	1920.3	1144.34	1567.05	947.189	0.595914	0.816045	0.49325	-0.746824	-0.293279	-1.01961
ensembl:ENSXETG00000007763,entrez:100497934	88.4871	29.598	39.3095	34.817	0.33449	0.44424	0.39347	-1.57997	-1.17059	-1.34568	0.00663435	0.0645002	0.0303043	entrez:LOC100497934,ensembl:STC1	entrez:stanniocalcin-1-like,ensembl:stanniocalcin 1 [Source:Jamboree;Acc:XB-GENE-949749]	NA	NA	NA	NA	NA	NA	NA	NA	NA	NA
ensembl:ENSXETG00000008165,entrez:100495327	144.201	62.8803	86.9414	43.2184	0.436059	0.602917	0.299709	-1.19741	-0.729969	-1.73837	0.0137171	0.243024	0.000125855	entrez:sts,ensembl:STS	entrez:steroid sulfatase (microsomal), isozyme S,ensembl:steroid sulfatase (microsomal), isozyme S [Source:Jamboree;Acc:XB-GENE-1013410]	849.83	324.72	448.255	234.787	0.3821	0.527465	0.276275	-1.38798	-0.922853	-1.85582
ensembl:ENSXETG00000008717,entrez:100145810	297.179	176.155	206.665	140.774	0.592757	0.695424	0.4737	-0.754487	-0.524036	-1.07796	0.0610091	0.267441	0.00471523	entrez:smc4,ensembl:SMC4	entrez:structural maintenance of chromosomes 4,ensembl:structural maintenance of chromosomes 4 [Source:Jamboree;Acc:XB-GENE-5865855]	851.253	349.031	717.65	288.391	0.41002	0.843051	0.338784	-1.28623	-0.246308	-1.56156
ensembl:ENSXETG00000013358,entrez:595083	469.254	267.182	359.729	274.917	0.569376	0.766597	0.58586	-0.812546	-0.38346	-0.771371	0.0258542	0.480023	0.0349981	entrez:abi3bp,ensembl:ABI3BP	entrez:ABI family, member 3 (NESH) binding protein,ensembl:ABI family, member 3 (NESH) binding protein [Source:Jamboree;Acc:XB-GENE-951329]	1046.27	484.476	976.004	370.942	0.463049	0.932839	0.354537	-1.11076	-0.1003	-1.49599
ensembl:ENSXETG00000015448,entrez:100127732	1459.63	874.3	965.441	771.955	0.598987	0.661428	0.52887	-0.739403	-0.596343	-0.919014	0.14052	0.160443	0.0114832	entrez:serpine1,ensembl:SERPINE1	entrez:serpin peptidase inhibitor, clade E (nexin, plasminogen activator inhibitor type 1), member 1,ensembl:serpin peptidase inhibitor, clade E (nexin, plasminogen activator inhibitor type 1), member 1 [Source:Jamboree;Acc:XB-GENE-969639]	718.868	90.2965	602.826	294.824	0.125609	0.838577	0.410123	-2.99298	-0.253984	-1.28587
ensembl:ENSXETG00000015905,entrez:100101662	119.119	65.7373	71.2097	48.2298	0.551862	0.597803	0.404888	-0.857619	-0.742258	-1.30441	0.183509	0.29455	0.0155472	entrez:dach2,ensembl:DACH2	entrez:dachshund homolog 2,ensembl:dachshund homolog 2 [Source:Jamboree;Acc:XB-GENE-876613]	190.749	125.026	170.764	84.6949	0.655447	0.895228	0.444012	-0.609448	-0.159673	-1.17133
ensembl:ENSXETG00000016967,entrez:100488208	621.73	333.708	455.191	335.508	0.53674	0.732136	0.539637	-0.897704	-0.449816	-0.88994	0.0192756	0.395603	0.0278953	entrez:ltbp4,ensembl:LTBP4	entrez:latent transforming growth factor beta binding protein 4,ensembl:latent transforming growth factor beta binding protein 4 [Source:Jamboree;Acc:XB-GENE-992148]	2324.58	394.179	998.822	390.776	0.16957	0.429679	0.168106	-2.56004	-1.21867	-2.57256
ensembl:ENSXETG00000021551,entrez:100489256	176.313	100.764	130.801	90.1318	0.571506	0.741867	0.511203	-0.80716	-0.430767	-0.968032	0.34033	0.712618	0.0226324	entrez:LOC100489256,ensembl:TREH	entrez:trehalase-like,ensembl:trehalase (brush-border membrane glycoprotein) [Source:Jamboree;Acc:XB-GENE-986148]	1204.28	434.118	620.491	181.719	0.360479	0.515238	0.150894	-1.47201	-0.956689	-2.72839
ensembl:ENSXETG00000023967	299.091	178.12	197.408	154.337	0.595539	0.660028	0.516021	-0.747733	-0.599401	-0.9545	0.31241	0.382039	0.0439639	ensembl:LRTOMT	ensembl:leucine rich transmembrane and 0-methyltransferase domain containing [Source:Jamboree;Acc:XB-GENE-6257736]	630.611	281.308	360.665	275.526	0.446089	0.57193	0.43692	-1.1646	-0.806089	-1.19456
ensembl:ENSXETG00000026373	59.2868	25.4422	29.8672	23.1475	0.429137	0.503774	0.390432	-1.22049	-0.989151	-1.35686	0.102132	0.261965	0.0468417	ensembl:KIF20B	ensembl:kinesin family member 20B [Source:HGNC Symbol;Acc:7212]	236.301	55.5671	223.76	48.7799	0.235154	0.946926	0.206431	-2.08832	-0.0786763	-2.27627
entrez:100488707	5175.49	3586.46	3796.64	3092.96	0.69297	0.733582	0.597618	-0.529136	-0.446971	-0.742705	0.19046	0.231534	0.0187716	entrez:LOC100488707,ensembl:COL6A3	entrez:collagen alpha-3(VI) chain-like,ensembl:collagen, type VI, alpha 3 [Source:Jamboree;Acc:XB-GENE-6451494]	13271.3	6216.57	10739.7	5771.04	0.468422	0.809245	0.434852	-1.09412	-0.305352	-1.20141
ensembl:ENSXETG00000014342,entrez:100037875	19.5511	37.6505	109.14	52.6263	1.92575	5.58232	2.69173	0.94542	2.48086	1.42853	0.680056	3.87817e-05	0.0495511	entrez:hsd11b1l,ensembl:HSD11B1L	entrez:hydroxysteroid (11-beta) dehydrogenase 1-like,ensembl:hydroxysteroid (11-beta) dehydrogenase 1-like [Source:Jamboree;Acc:XB-GENE-5851849]	86.8335	29.52	181.069	314.657	0.339961	2.08524	3.62369	-1.55656	1.06021	1.85746
ensembl:ENSXETG00000015190,entrez:594945	2.76177	4.13519	247.971	23.0252	1.4973	89.7871	8.33711	0.582362	6.48844	3.05955	1	6.29536e-08	0.0353274	entrez:atp12a,ensembl:ATP12A	entrez:ATPase, H+/K+ transporting, nongastric, alpha polypeptide,ensembl:hydrogen/potassium-exchanging ATPase 12A [Source:RefSeq peptide;Acc:NP_001005025]	1827.77	293.464	6144.56	365.046	0.160558	3.36177	0.199721	-2.63883	1.74922	-2.32394
ensembl:ENSXETG00000017653,entrez:100101671	293.003	406.332	1643.91	1058.05	1.38679	5.61056	3.61106	0.471745	2.48815	1.85242	0.994632	0.000190578	0.0215498	entrez:sds,ensembl:SDS	entrez:serine dehydratase,ensembl:serine dehydratase [Source:Jamboree;Acc:XB-GENE-921978]	2106.78	2330.35	3620.64	5070.97	1.10612	1.71856	2.40698	0.145504	0.781203	1.26722
ensembl:ENSXETG00000001959	791.544	368.619	160.014	78.1021	0.465696	0.202155	0.0986705	-1.10254	-2.30647	-3.34124	0.826264	0.0161483	0.000149175	NA	NA	2089.7	1337.08	807.449	136.691	0.639845	0.386395	0.0654119	-0.644205	-1.37185	-3.9343
ensembl:ENSXETG00000003204,entrez:100495568	193.696	132.993	90.1899	59.6825	0.686606	0.465626	0.308124	-0.542445	-1.10276	-1.69842	0.927944	0.0867416	0.00257631	entrez:LOC100495568	entrez:e3 ubiquitin/ISG15 ligase TRIM25-like	323.135	277.836	251.73	110.961	0.859814	0.779024	0.343389	-0.217904	-0.36026	-1.54208
ensembl:ENSXETG00000005198,entrez:100489016	280.224	120.121	43.8586	19.5575	0.428663	0.156513	0.0697923	-1.22209	-2.67565	-3.84079	0.968037	0.12173	0.00988267	entrez:LOC100489016,ensembl:PSMB7.2	entrez:proteasome subunit beta type-7-like,ensembl:proteasome (prosome, macropain) subunit, beta type, 7, gene 2 [Source:Jamboree;Acc:XB-GENE-479691]	133.809	119.817	47.8433	19.2976	0.89543	0.357549	0.144217	-0.159348	-1.48379	-2.79369
ensembl:ENSXETG00000007060	270.178	110.535	41.5688	14.6584	0.409119	0.153857	0.0542547	-1.28941	-2.70034	-4.20411	0.987872	0.200672	0.0145973	NA	NA	461.214	256.998	86.8541	21.4417	0.55722	0.188316	0.0464898	-0.84368	-2.40877	-4.42694
ensembl:ENSXETG00000007863,entrez:448716	80.6838	49.5612	14.9571	10.6006	0.614264	0.185379	0.131384	-0.703068	-2.43145	-2.92814	1	0.0698834	0.0282921	entrez:stmn2,ensembl:STMN2	entrez:stathmin-like 2,ensembl:stathmin-like 2 [Source:Jamboree;Acc:XB-GENE-962966]	NA	NA	NA	NA	NA	NA	NA	NA	NA	NA
ensembl:ENSXETG00000010257,entrez:100038177	247.127	202.409	162.288	133.145	0.819049	0.656699	0.538772	-0.287978	-0.606696	-0.892253	0.943555	0.201985	0.0215199	entrez:znf608,ensembl:ZNF608	entrez:zinc finger protein 608,ensembl:zinc finger protein 608 [Source:Jamboree;Acc:XB-GENE-491957]	808.548	776.203	393.788	331.811	0.959996	0.48703	0.410379	-0.0588999	-1.03792	-1.28497
ensembl:ENSXETG00000010643,entrez:100493605	64.4327	46.4633	27.9758	16.0651	0.721114	0.434186	0.249332	-0.471701	-1.20362	-2.00386	0.951979	0.117972	0.00208728	entrez:LOC100493605,ensembl:PIK3AP1	entrez:phosphoinositide 3-kinase adapter protein 1-like,ensembl:phosphoinositide-3-kinase adaptor protein 1 [Source:Jamboree;Acc:XB-GENE-953472]	353.028	48.6212	70.6609	31.0905	0.137726	0.200157	0.0880681	-2.86013	-2.3208	-3.50524
ensembl:ENSXETG00000013657	202.372	169.289	122.816	89.9603	0.836523	0.606883	0.444529	-0.257523	-0.72051	-1.16965	0.996225	0.17954	0.00549358	ensembl:TMC8	ensembl:transmembrane channel-like 8 [Source:HGNC Symbol;Acc:20474]	1033.46	665.069	824.378	474.934	0.643535	0.797686	0.459557	-0.635909	-0.326107	-1.12168
ensembl:ENSXETG00000014241,entrez:100498289	95.302	69.0938	46.5388	33.398	0.724999	0.48833	0.350443	-0.463949	-1.03407	-1.51275	0.911069	0.0718863	0.00204546	entrez:LOC100498289,ensembl:BARD1	entrez:BRCA1-associated RING domain protein 1-like,ensembl:BRCA1 associated RING domain 1 [Source:Jamboree;Acc:XB-GENE-492035]	98.2215	93.7695	89.7983	48.2439	0.954673	0.914242	0.491174	-0.0669208	-0.129352	-1.02569
ensembl:ENSXETG00000015377,entrez:100124749	79.1946	63.5328	34.4016	21.8766	0.802237	0.434393	0.276239	-0.3179	-1.20293	-1.85601	0.998061	0.0580892	0.00255835	entrez:itpr3,ensembl:ITPR3	entrez:inositol 1,4,5-trisphosphate receptor, type 3,ensembl:inositol 1,4,5-trisphosphate receptor, type 3 [Source:Jamboree;Acc:XB-GENE-1012312]	511.037	288.254	411.453	197.8	0.564058	0.805134	0.387056	-0.826084	-0.3127	-1.36938
ensembl:ENSXETG00000016903,entrez:100497056	490.089	422.267	315.504	256.31	0.861613	0.643769	0.522988	-0.214888	-0.635385	-0.935151	1	0.125944	0.00953488	entrez:LOC100497056,ensembl:KHNYN	entrez:NEDD4-binding protein 1-like,ensembl:KH and NYN domain containing [Source:Jamboree;Acc:XB-GENE-1219052]	518.154	317.774	331.223	245.508	0.613282	0.639237	0.473812	-0.705379	-0.645578	-1.07761
ensembl:ENSXETG00000017513,entrez:100494620	52.6176	40.611	24.019	15.5395	0.771815	0.456481	0.295329	-0.373674	-1.13137	-1.7596	0.998061	0.185569	0.0180756	entrez:nphs1,ensembl:NPHS1	entrez:nephrosis 1, congenital, Finnish type (nephrin),ensembl:nephrosis 1, congenital, Finnish type (nephrin) [Source:Jamboree;Acc:XB-GENE-487811]	NA	NA	NA	NA	NA	NA	NA	NA	NA	NA
ensembl:ENSXETG00000018719	195.779	122.719	75.5747	39.7149	0.626824	0.386022	0.202856	-0.673869	-1.37325	-2.30147	0.917266	0.128406	0.00119954	NA	NA	607.835	310.829	538.054	252.476	0.51137	0.885197	0.41537	-0.96756	-0.175929	-1.26753
ensembl:ENSXETG00000025586,entrez:734125	488.344	308.117	137.488	90.0533	0.630942	0.28154	0.184405	-0.66442	-1.82859	-2.43905	0.911069	0.00400946	0.000280668	entrez:hla-drb1,ensembl:HLA-DRB1	entrez:major histocompatibility complex, class II, DR beta 1,ensembl:major histocompatibility complex, class II, DR beta 1 [Source:Jamboree;Acc:XB-GENE-945971]	735.95	487.949	414.397	206.377	0.663019	0.563078	0.280422	-0.592878	-0.828594	-1.83433
ensembl:ENSXETG00000026788,entrez:100145492	120.851	94.4444	59.1002	41.8005	0.781493	0.489033	0.345885	-0.355694	-1.032	-1.53164	1	0.1565	0.0087158	entrez:plekhb2,ensembl:PLEKHB2	entrez:pleckstrin homology domain containing, family B (evectins) member 2,ensembl:pleckstrin homology domain containing, family B (evectins) member 2 [Source:Jamboree;Acc:XB-GENE-983205]	169.397	92.033	153.835	57.8927	0.543299	0.908134	0.341758	-0.880181	-0.139023	-1.54895
ensembl:ENSXETG00000027912	220.358	178.999	148.917	116.31	0.812312	0.675797	0.527824	-0.299894	-0.565338	-0.921872	0.944577	0.266886	0.0186454	NA	NA	703.209	382.024	543.206	342.532	0.543258	0.772467	0.487098	-0.880291	-0.372455	-1.03772
entrez:780128	738.767	585.082	341.891	227.322	0.79197	0.462786	0.307704	-0.336482	-1.11158	-1.70039	1	0.0336285	0.000184899	entrez:naip,ensembl:NAIP	entrez:NLR family, apoptosis inhibitory protein,ensembl:NLR family, apoptosis inhibitory protein [Source:RefSeq peptide;Acc:NP_001072671]	3064.8	1562.82	1757.69	850.701	0.509928	0.57351	0.277572	-0.971635	-0.80211	-1.84907
ensembl:ENSXETG00000001223,entrez:100038292	1591.74	1194.9	823.475	845.32	0.750689	0.517342	0.531066	-0.413713	-0.95081	-0.913037	0.599824	0.000531804	0.00334381	entrez:emilin1,ensembl:EMILIN1	entrez:elastin microfibril interfacer 1,ensembl:elastin microfibril interfacer 1 [Source:Jamboree;Acc:XB-GENE-997654]	1490.41	896.02	1045.19	694.712	0.601192	0.701281	0.466123	-0.734102	-0.511935	-1.10122
ensembl:ENSXETG00000001968,entrez:100488530	76.9243	45.4561	21.4592	18.2429	0.590919	0.278965	0.237155	-0.758967	-1.84185	-2.0761	0.558899	0.00122044	0.000502423	entrez:LOC100488530	entrez:interferon-induced very large GTPase 1-like	128.115	71.1954	51.5236	9.64878	0.555714	0.402167	0.0753134	-0.847585	-1.31413	-3.73095
ensembl:ENSXETG00000002302,entrez:100492559	693.241	497.314	301.944	298.105	0.717375	0.435554	0.430017	-0.479201	-1.19907	-1.21753	0.944577	0.0162967	0.00951095	entrez:LOC100492559,ensembl:DHX58	entrez:probable ATP-dependent RNA helicase DHX58-like,ensembl:DEXH (Asp-Glu-X-His) box polypeptide 58 [Source:Jamboree;Acc:XB-GENE-992480]	620.646	456.692	374.65	204.769	0.735833	0.603645	0.329928	-0.442549	-0.728227	-1.59978
ensembl:ENSXETG00000004525,entrez:613094	570.819	368.565	168.552	154.53	0.645678	0.295282	0.270716	-0.631113	-1.75984	-1.88515	1	0.0845497	0.0278275	entrez:nmi,ensembl:NMI	entrez:N-myc (and STAT) interactor,ensembl:N-myc (and STAT) interactor [Source:Jamboree;Acc:XB-GENE-492655]	569.4	310.829	184.013	63.7892	0.545888	0.32317	0.112029	-0.873324	-1.62964	-3.15806
ensembl:ENSXETG00000006109,entrez:595073	154.14	101.819	38.5099	37.4673	0.660563	0.249837	0.243073	-0.598232	-2.00094	-2.04054	0.859893	0.000116907	0.000382053	entrez:mrgbp	entrez:MRG/MORF4L binding protein	244.842	83.3507	85.382	43.9556	0.340426	0.348723	0.179526	-1.55459	-1.51985	-2.47773
ensembl:ENSXETG00000012343	86.9363	53.9162	22.0923	21.0497	0.620181	0.25412	0.242128	-0.68924	-1.97642	-2.04616	0.890284	0.00241966	0.0026508	NA	NA	NA	NA	NA	NA	NA	NA	NA	NA	NA	NA
ensembl:ENSXETG00000013241,entrez:100488612	90.0136	54.6633	29.7919	25.1133	0.607278	0.330971	0.278995	-0.71957	-1.59522	-1.84169	0.759751	0.0120426	0.0105291	entrez:LOC100488612,ensembl:VCAM1	entrez:vascular cell adhesion protein 1-like,ensembl:vascular cell adhesion molecule 1 [Source:Jamboree;Acc:XB-GENE-492444]	NA	NA	NA	NA	NA	NA	NA	NA	NA	NA
ensembl:ENSXETG00000019079,entrez:496976	787.139	617.229	382.456	350.668	0.784142	0.485881	0.445497	-0.350813	-1.04133	-1.16651	0.95629	0.0280056	0.0123052	entrez:lgals9b,ensembl:LGALS9B	entrez:lectin, galactoside-binding, soluble, 9B,ensembl:lectin, galactoside-binding, soluble, 9B [Source:Jamboree;Acc:XB-GENE-5926948]	717.444	376.814	334.903	189.759	0.525218	0.466801	0.264494	-0.929013	-1.09912	-1.9187
ensembl:ENSXETG00000019753,entrez:100127813	117.488	62.4579	27.7208	23.8321	0.531611	0.235946	0.202848	-0.911557	-2.08347	-2.30153	0.667643	0.0029263	0.00131954	entrez:rtp3,ensembl:RTP3	entrez:receptor (chemosensory) transporter protein 3,ensembl:receptor (chemosensory) transporter protein 3 [Source:Jamboree;Acc:XB-GENE-940866]	163.703	48.6212	66.2446	28.4103	0.29701	0.404665	0.173548	-1.75142	-1.3052	-2.52659
ensembl:ENSXETG00000019789,entrez:733950	2031.5	1563.52	1033.02	1006.85	0.76964	0.508502	0.495618	-0.377744	-0.975675	-1.0127	0.831043	0.000432533	0.000582817	entrez:fam83c,ensembl:FAM83C	entrez:family with sequence similarity 83, member C,ensembl:family with sequence similarity 83, member C [Source:Jamboree;Acc:XB-GENE-5953445]	1923.15	1387.44	1852.64	933.788	0.721442	0.963337	0.485551	-0.471044	-0.0538869	-1.0423
ensembl:ENSXETG00000023399,entrez:100487753	149.347	100.604	62.7989	56.4199	0.673624	0.420489	0.377777	-0.569985	-1.24986	-1.40439	0.576467	0.0038276	0.000924738	entrez:LOC100487753,ensembl:PARP14.2	entrez:poly [ADP-ribose,ensembl:poly (ADP-ribose) polymerase family, member 14, gene 2 [Source:Jamboree;Acc:XB-GENE-1217378]	288.971	111.134	117.032	62.181	0.384587	0.404997	0.215181	-1.37862	-1.30402	-2.21638
ensembl:ENSXETG00000000723,entrez:100125188	62.5416	102.943	82.1728	147.892	1.646	1.31389	2.36469	0.718962	0.393843	1.24165	0.31241	0.635935	0.00216733	entrez:nacc2,ensembl:NACC2	entrez:NACC family member 2, BEN and BTB (POZ) domain containing,ensembl:NACC family member 2, BEN and BTB (POZ) domain containing [Source:Jamboree;Acc:XB-GENE-986407]	46.9755	107.661	48.5794	141.515	2.29186	1.03414	3.01254	1.19652	0.0484356	1.59098
ensembl:ENSXETG00000003385,entrez:394479	344.906	456.316	397.436	581.931	1.32301	1.1523	1.68722	0.403828	0.204518	0.754644	0.573863	0.813553	0.0178255	entrez:tmem101,ensembl:TMEM101	entrez:transmembrane protein 101,ensembl:transmembrane protein 101 [Source:Jamboree;Acc:XB-GENE-977590]	62.634	375.078	196.526	500.665	5.98841	3.13768	7.99349	2.58217	1.6497	2.99883
ensembl:ENSXETG00000008525,entrez:100158632	174.356	282.975	224.553	343.279	1.62297	1.2879	1.96884	0.698636	0.36502	0.977343	0.13105	0.564299	0.00291313	entrez:piga,ensembl:PIGA	entrez:phosphatidylinositol glycan anchor biosynthesis, class A,ensembl:phosphatidylinositol glycan anchor biosynthesis, class A [Source:Jamboree;Acc:XB-GENE-996765]	123.845	656.386	292.949	1376.56	5.30008	2.36545	11.1152	2.40602	1.24212	3.47446
ensembl:ENSXETG00000017395,entrez:100485200	403.068	560.769	460.438	686.784	1.39125	1.14233	1.70389	0.476383	0.191983	0.768833	0.508126	0.872736	0.026287	entrez:LOC100485200,ensembl:SPAG7	entrez:sperm-associated antigen 7-like,ensembl:sperm associated antigen 7 [Source:Jamboree;Acc:XB-GENE-1010187]	291.818	644.231	450.464	639.5	2.20765	1.54365	2.19144	1.14251	0.626343	1.13188
ensembl:ENSXETG00000001353,entrez:100490941	651.262	682.152	258.979	357.582	1.04743	0.397657	0.54906	0.0668537	-1.3304	-0.864965	1	5.27422e-07	0.0175232	entrez:LOC100490941,ensembl:HMCN2	entrez:hemicentin-1-like,ensembl:hemicentin 2 [Source:Jamboree;Acc:XB-GENE-6034990]	1466.21	439.327	886.942	145.804	0.299636	0.604923	0.0994429	-1.73872	-0.725176	-3.32999
ensembl:ENSXETG00000016992,entrez:100495589	332.651	275.977	97.4201	139.878	0.829631	0.29286	0.420495	-0.269458	-1.77172	-1.24984	1	6.5324e-07	0.00442722	entrez:LOC100495589,ensembl:TMEM121	entrez:transmembrane protein 121-like,ensembl:transmembrane protein 121 [Source:Jamboree;Acc:XB-GENE-1012117]	451.25	185.803	182.541	50.9241	0.411751	0.404523	0.112851	-1.28016	-1.30571	-3.1475
ensembl:ENSXETG00000001438,entrez:496721	427.764	304.203	327.668	195.79	0.711147	0.766002	0.457706	-0.491781	-0.38458	-1.12751	0.788485	0.645191	0.00296931	entrez:cpm,ensembl:CPM	entrez:carboxypeptidase M,ensembl:carboxypeptidase M [Source:Jamboree;Acc:XB-GENE-991713]	1346.63	595.61	1440.45	400.424	0.442296	1.06967	0.297353	-1.17692	0.0971673	-1.74975
ensembl:ENSXETG00000004762,entrez:394751	260.936	204.792	209.112	133.906	0.784838	0.801391	0.513177	-0.349533	-0.319421	-0.962471	0.834423	0.658713	0.0108501	entrez:rnaseh2a,ensembl:RNASEH2A	entrez:ribonuclease H2, subunit A,ensembl:ribonuclease H2, subunit A [Source:Jamboree;Acc:XB-GENE-945840]	1013.53	618.184	897.983	502.273	0.60993	0.885993	0.495566	-0.713284	-0.174632	-1.01285
ensembl:ENSXETG00000012184,entrez:548350	380.174	270.325	282.943	139.51	0.711056	0.744248	0.366965	-0.491965	-0.426146	-1.44629	0.748263	0.589814	0.000432363	entrez:blnk,ensembl:BLNK	entrez:B-cell linker,ensembl:B-cell linker [Source:Jamboree;Acc:XB-GENE-946366]	1019.23	569.563	638.157	352.181	0.558819	0.626119	0.345537	-0.839548	-0.675492	-1.53309
ensembl:ENSXETG00000017937,entrez:448104	939.251	773.488	795.049	534.251	0.823516	0.846472	0.568806	-0.280132	-0.240466	-0.813992	0.851215	0.72875	0.00648135	entrez:krt5.1,ensembl:XB-GENE-5954653	entrez:keratin 5, gene 1,ensembl:keratin 5 (epidermolysis bullosa simplex, Dowling-Meara/Kobner/Weber-Cockayne types), gene 1 [Source:Jamboree;Acc:XB-GENE-5954653]	3385.08	2365.07	2696.16	1674.6	0.698675	0.796481	0.4947	-0.517306	-0.328287	-1.01538
entrez:100485445	391.718	232.282	254.242	92.4581	0.592983	0.649043	0.236032	-0.753937	-0.623614	-2.08295	0.807038	0.701362	0.00211156	entrez:LOC100485445	entrez:p2X purinoceptor 5-like	639.152	345.558	613.131	157.597	0.540651	0.959288	0.246572	-0.887231	-0.0599634	-2.01992
ensembl:ENSXETG00000002874,entrez:733985	349.991	535.775	313.988	654.573	1.53083	0.897134	1.87026	0.614312	-0.156605	0.903239	0.154691	0.878904	0.00178173	entrez:b4galt3,ensembl:B4GALT3	entrez:UDP-Gal:betaGlcNAc beta 1,4- galactosyltransferase, polypeptide 3,ensembl:UDP-Gal:betaGlcNAc beta 1,4- galactosyltransferase, polypeptide 3 [Source:Jamboree;Acc:XB-GENE-5823209]	367.263	725.845	301.045	788.52	1.97636	0.819699	2.14702	0.982848	-0.286835	1.10233
ensembl:ENSXETG00000004422,entrez:493425	679.304	1039.69	666.505	1244.08	1.53053	0.981159	1.8314	0.614031	-0.0274405	0.872948	0.108101	0.997427	0.00107923	entrez:myo1a,ensembl:MYO1A	entrez:myosin IA,ensembl:myosin IA [Source:Jamboree;Acc:XB-GENE-979281]	792.89	1529.83	871.485	1721.77	1.92944	1.09912	2.17151	0.948181	0.136355	1.1187
ensembl:ENSXETG00000010042,entrez:100101670	900.104	1672.34	855.467	1761.29	1.85794	0.950409	1.95676	0.893708	-0.0733789	0.968467	0.0162373	0.96584	0.0071085	entrez:gusb,ensembl:GUSB	entrez:glucuronidase, beta,ensembl:glucuronidase, beta [Source:Jamboree;Acc:XB-GENE-921780]	1114.6	3172.53	1187.25	2839.42	2.84634	1.06518	2.54748	1.50911	0.0910978	1.34907
ensembl:ENSXETG00000012829,entrez:100158474	13.7939	27.726	11.1607	43.3773	2.01001	0.809099	3.14466	1.00721	-0.305611	1.6529	0.677711	0.897687	0.0233024	entrez:dnai2,ensembl:DNAI2	entrez:dynein, axonemal, intermediate chain 2,ensembl:dynein, axonemal, intermediate chain 2 [Source:Jamboree;Acc:XB-GENE-854694]	NA	NA	NA	NA	NA	NA	NA	NA	NA	NA
ensembl:ENSXETG00000015232,entrez:100492380	31.3606	84.7743	29.5572	102.058	2.70321	0.942495	3.25435	1.43467	-0.0854438	1.70237	0.0662944	0.95439	0.00178766	entrez:LOC100492380,ensembl:SLCO5A1	entrez:solute carrier organic anion transporter family member 5A1-like,ensembl:solute carrier organic anion transporter family, member 5A1 [Source:Jamboree;Acc:XB-GENE-480413]	65.481	138.918	89.7983	180.647	2.1215	1.37136	2.75876	1.08508	0.455611	1.46402
ensembl:ENSXETG00000022360,entrez:100496562	12.9979	44.4203	12.2054	56.4153	3.41748	0.939023	4.34032	1.77293	-0.0907675	2.1178	0.00731879	1	0.000340523	entrez:LOC100496562,ensembl:SLC2A11	entrez:solute carrier family 2, facilitated glucose transporter member 11-like,ensembl:solute carrier family 2 (facilitated glucose transporter), member 11 [Source:Jamboree;Acc:XB-GENE-980809]	NA	NA	NA	NA	NA	NA	NA	NA	NA	NA
ensembl:ENSXETG00000022834,entrez:100492840	43.8594	111.685	37.4341	125.736	2.54643	0.853503	2.86679	1.34848	-0.228533	1.51944	0.0412106	0.855584	0.00242138	entrez:LOC100492840,ensembl:MATN4	entrez:matrilin-4-like,ensembl:matrilin 4 [Source:Jamboree;Acc:XB-GENE-990978]	85.41	279.572	144.266	647.004	3.27329	1.6891	7.57527	1.71074	0.756255	2.9213
ensembl:ENSXETG00000023781,entrez:100379859	15.3168	44.28	12.4185	59.9846	2.89094	0.810773	3.91626	1.53154	-0.30263	1.96948	0.0818978	0.867282	0.000885969	entrez:c2orf50,ensembl:C2ORF50	entrez:chromosome 2 open reading frame 50,ensembl:chromosome 2 open reading frame 50 [Source:Jamboree;Acc:XB-GENE-5887994]	32.7405	43.4118	36.0665	82.5507	1.32594	1.10159	2.52136	0.40701	0.139583	1.3342
ensembl:ENSXETG00000007316,entrez:594944	368.9	504.267	700.898	711.565	1.36695	1.89997	1.92888	0.450956	0.925973	0.947764	0.748263	0.0119576	0.0163779	entrez:slc38a3,ensembl:SLC38A3	entrez:solute carrier family 38, member 3,ensembl:solute carrier family 38, member 3 [Source:Jamboree;Acc:XB-GENE-1003257]	3292.56	1206.85	1907.85	1645.65	0.366538	0.579442	0.49981	-1.44796	-0.787264	-1.00055
ensembl:ENSXETG00000011179,entrez:100495208	53.3819	77.8316	116.398	150.401	1.45802	2.18048	2.81746	0.544007	1.12464	1.4944	0.929455	0.157881	0.0466403	entrez:LOC100495208,ensembl:PTGER3	entrez:prostaglandin E2 receptor EP3 subtype-like,ensembl:prostaglandin E receptor 3 (subtype EP3) [Source:Jamboree;Acc:XB-GENE-987941]	19.929	76.4048	88.3262	262.661	3.83385	4.43204	13.1798	1.93879	2.14797	3.72026
ensembl:ENSXETG00000014521	1032.41	1183.17	1409.42	1591.39	1.14603	1.36517	1.54143	0.196641	0.449084	0.624273	0.937704	0.20508	0.0425291	ensembl:SLC27A4	ensembl:solute carrier family 27 (fatty acid transporter), member 4 [Source:HGNC Symbol;Acc:10998]	353.028	1116.55	493.155	1446.25	3.16278	1.39693	4.09669	1.66119	0.482257	2.03446
ensembl:ENSXETG00000024529,entrez:100145642	162.407	209.243	262.243	302.792	1.28839	1.61473	1.8644	0.36557	0.691292	0.898714	0.823236	0.113339	0.0326005	entrez:cyp7b1,ensembl:CYP7B1	entrez:cytochrome P450, family 7, subfamily B, polypeptide 1,ensembl:cytochrome P450, family 7, subfamily B, polypeptide 1 [Source:Jamboree;Acc:XB-GENE-5896977]	173.667	303.883	511.556	738.132	1.7498	2.94561	4.25027	0.80719	1.55857	2.08755
ensembl:ENSXETG00000026269,entrez:594997	17.1386	63.5513	210.045	383.889	3.70808	12.2557	22.3991	1.89067	3.61538	4.48537	0.877655	0.0860262	0.0140482	entrez:akr1d1,ensembl:AKR1D1	entrez:aldo-keto reductase family 1, member D1,ensembl:aldo-keto reductase family 1, member D1 (delta 4-3-ketosteroid-5-beta-reductase) [Source:Jamboree;Acc:XB-GENE-947167]	18.5055	468.847	555.719	1150.35	25.3356	30.0299	62.1625	4.66309	4.90833	5.95797
ensembl:ENSXETG00000008745,entrez:496987	91.8748	47.5698	23.0189	26.13	0.517768	0.250547	0.284409	-0.949623	-1.99685	-1.81396	0.343223	0.00012958	0.00285555	entrez:fcgr1,ensembl:XB-GENE-5844396	entrez:Fc receptor, IgG, high affinity I,ensembl:Fc receptor, IgG, high affinity I [Source:Jamboree;Acc:XB-GENE-5844396]	NA	NA	NA	NA	NA	NA	NA	NA	NA	NA
ensembl:ENSXETG00000025302,entrez:779992	503.773	340.465	250.497	248.593	0.675832	0.497243	0.493463	-0.565264	-1.00798	-1.01899	0.41871	0.00238134	0.00250443	entrez:eif2ak2,ensembl:EIF2AK2	entrez:eukaryotic translation initiation factor 2-alpha kinase 2,ensembl:eukaryotic translation initiation factor 2-alpha kinase 2 [Source:Jamboree;Acc:XB-GENE-1001011]	653.387	388.97	346.68	227.282	0.595313	0.53059	0.347853	-0.748279	-0.914332	-1.52345
ensembl:ENSXETG00000026281	42.7365	11.4756	9.96921	9.01922	0.26852	0.233272	0.211043	-1.8969	-2.09992	-2.24439	0.0636565	0.0149842	0.0092998	NA	NA	NA	NA	NA	NA	NA	NA	NA	NA	NA	NA
ensembl:ENSXETG00000026657,entrez:100494697	152.631	105.172	75.5042	75.0982	0.689064	0.494686	0.492026	-0.537291	-1.01542	-1.02319	0.819359	0.0678542	0.0443692	entrez:LOC100494697	entrez:tenascin-like	132.386	71.1954	103.783	48.7799	0.537788	0.783947	0.368469	-0.894891	-0.351172	-1.44039
ensembl:ENSXETG00000027255	800.993	578.58	463.74	464.854	0.722329	0.578956	0.580347	-0.469273	-0.788475	-0.785011	0.497141	0.0165999	0.0142683	NA	NA	1315.31	949.85	953.187	622.346	0.722147	0.724683	0.473154	-0.469636	-0.464577	-1.07962
ensembl:ENSXETG00000009215,entrez:100380124	44.65	22.7529	41.6153	13.5616	0.509585	0.932034	0.303731	-0.972606	-0.101546	-1.71913	0.602152	1	0.0180756	entrez:lrrc31,ensembl:LRRC31	entrez:leucine rich repeat containing 31,ensembl:leucine rich repeat containing 31 [Source:Jamboree;Acc:XB-GENE-5864861]	404.274	211.85	397.468	116.857	0.524025	0.983164	0.289055	-0.932294	-0.0244959	-1.79058
ensembl:ENSXETG00000011610,entrez:100489272	223.614	145.771	209.412	111.056	0.651885	0.936489	0.496643	-0.61731	-0.0946659	-1.00972	0.298359	0.928406	0.0046398	entrez:ablim2,ensembl:ABLIM2	entrez:actin binding LIM protein family, member 2,ensembl:actin binding LIM protein family, member 2 [Source:Jamboree;Acc:XB-GENE-490231]	523.848	225.741	378.33	125.434	0.430929	0.722214	0.239448	-1.21448	-0.469502	-2.06222
ensembl:ENSXETG00000012083,entrez:100145609	502.128	336.372	499.024	280.155	0.669892	0.993817	0.557935	-0.577999	-0.0089473	-0.84183	0.248619	1	0.00344534	entrez:pank4,ensembl:PANK4	entrez:pantothenate kinase 4,ensembl:pantothenate kinase 4 [Source:Jamboree;Acc:XB-GENE-1012421]	2654.83	1024.52	1740.76	696.32	0.385908	0.655697	0.262284	-1.37367	-0.6089	-1.9308
ensembl:ENSXETG00000016240,entrez:100170540	519.907	397.046	513.594	303.673	0.763687	0.987857	0.584091	-0.388948	-0.0176261	-0.775736	0.927944	0.986053	0.0464027	entrez:styk1,ensembl:STYK1	entrez:serine/threonine/tyrosine kinase 1,ensembl:serine/threonine/tyrosine kinase 1 [Source:Jamboree;Acc:XB-GENE-979179]	1284	882.128	1340.35	584.287	0.687017	1.04389	0.455053	-0.541583	0.0619672	-1.13589
ensembl:ENSXETG00000016740,entrez:100491087	131.368	93.0349	128.616	70.4494	0.708202	0.979057	0.536276	-0.497768	-0.0305358	-0.898953	0.547918	0.990936	0.0399304	entrez:LOC100491087,ensembl:ACSM3	entrez:acyl-coenzyme A synthetase ACSM3, mitochondrial-like,ensembl:acyl-CoA synthetase medium-chain family member 3 [Source:Jamboree;Acc:XB-GENE-486978]	864.065	593.873	897.247	384.343	0.687302	1.0384	0.444808	-0.540984	0.0543653	-1.16874
ensembl:ENSXETG00000023425,entrez:779627	1554.39	1063.43	1484.62	914.064	0.684147	0.955116	0.588055	-0.547621	-0.0662521	-0.765978	0.198128	0.956672	0.0031842	entrez:akr1c3,ensembl:AKR1C2	entrez:aldo-keto reductase family 1, member C3,ensembl:aldo-keto reductase family 1, member C2 (dihydrodiol dehydrogenase 2; bile acid binding protein; 3-alpha hydroxysteroid dehydrogenase, type III) [Source:Jamboree;Acc:XB-GENE-5844204]	757.302	510.523	813.337	315.194	0.674133	1.07399	0.416206	-0.568894	0.102984	-1.26463
entrez:100145596	364.19	228.79	365.074	154.925	0.628216	1.00243	0.425396	-0.670668	0.00349673	-1.23312	0.180536	0.973162	0.000247963	entrez:ankdd1b,ensembl:ANKDD1B	entrez:ankyrin repeat and death domain containing 1B,ensembl:ankyrin repeat and death domain containing 1B [Source:RefSeq peptide;Acc:NP_001120480]	1155.88	512.259	963.491	456.173	0.443176	0.833555	0.394653	-1.17405	-0.262651	-1.34134
ensembl:ENSXETG00000005961	192.131	195.935	85.2745	50.5366	1.0198	0.443836	0.263033	0.028287	-1.1719	-1.92669	1	0.0920877	0.000955542	NA	NA	276.159	191.012	192.845	99.7041	0.691673	0.698313	0.361039	-0.531837	-0.518054	-1.46978
ensembl:ENSXETG00000021788,entrez:394526	26.79	57.5507	9.97767	1.68012	2.14822	0.37244	0.0627144	1.10314	-1.42492	-3.99506	0.832416	0.639904	0.0374149	entrez:itln1,ensembl:ITLN1	entrez:intelectin 1 (galactofuranose binding),ensembl:intelectin 1 (galactofuranose binding) precursor [Source:RefSeq peptide;Acc:NP_988929]	202.137	349.031	149.418	79.3344	1.7267	0.739194	0.392478	0.788021	-0.435976	-1.34932
ensembl:ENSXETG00000024154,entrez:100170542	175.728	176.999	103.062	72.3096	1.00723	0.586487	0.411486	0.0103955	-0.769828	-1.28109	1	0.388571	0.026785	entrez:stap2,ensembl:STAP2	entrez:signal transducing adaptor family member 2,ensembl:signal transducing adaptor family member 2 [Source:Jamboree;Acc:XB-GENE-1001150]	452.673	291.727	323.863	190.831	0.644455	0.715445	0.421566	-0.633849	-0.483088	-1.24617
entrez:100493506	88.6237	91.9922	54.3099	38.0503	1.03801	0.612815	0.429347	0.05382	-0.706477	-1.21978	1	0.409712	0.0224666	entrez:LOC100493506	entrez:WD repeat- and FYVE domain-containing protein 4-like	455.52	322.984	278.227	165.637	0.709044	0.610791	0.363623	-0.496053	-0.71125	-1.45949
ensembl:ENSXETG00000002122,entrez:100127868	296.842	114.321	378.475	157.248	0.385124	1.275	0.529735	-1.3766	0.350501	-0.916657	1.29775e-05	0.556965	0.00655397	entrez:sod3,ensembl:SOD3	entrez:superoxide dismutase 3, extracellular,ensembl:superoxide dismutase 3, extracellular [Source:Jamboree;Acc:XB-GENE-1008938]	236.301	59.0401	205.358	89.5192	0.249851	0.869054	0.378836	-2.00086	-0.202483	-1.40036
entrez:100487939	308.413	118.006	431.499	166.288	0.382622	1.39909	0.539172	-1.38601	0.484492	-0.891182	9.37129e-06	0.274131	0.0052018	entrez:LOC100487939	entrez:NADP-dependent alcohol dehydrogenase-like	159.432	65.9859	234.8	73.4379	0.413881	1.47273	0.460622	-1.27271	0.558493	-1.11834
ensembl:ENSXETG00000001473,entrez:100170168	279.136	562.12	230.863	458.384	2.01379	0.827064	1.64215	1.00991	-0.27393	0.715589	0.000236541	0.833458	0.0113703	entrez:tmcc1,ensembl:TMCC1	entrez:transmembrane and coiled-coil domain family 1,ensembl:transmembrane and coiled-coil domain family 1 [Source:Jamboree;Acc:XB-GENE-5881367]	172.244	698.062	270.867	506.025	4.05276	1.57258	2.93785	2.0189	0.653134	1.55476
ensembl:ENSXETG00000016698,entrez:100125176	38.8013	177.562	34.7375	136.024	4.5762	0.895267	3.50565	2.19415	-0.159611	1.80968	0.0265716	0.937392	0.0354564	entrez:crym,ensembl:CRYM	entrez:crystallin, mu,ensembl:crystallin, mu [Source:Jamboree;Acc:XB-GENE-970817]	101.069	284.781	114.088	269.094	2.81771	1.12882	2.66249	1.49452	0.174813	1.41278
ensembl:ENSXETG00000019780,entrez:100492205	77.6903	156.854	61.8388	143.506	2.01897	0.795966	1.84715	1.01362	-0.329221	0.885301	0.0477871	0.635935	0.0339057	entrez:LOC100492205,ensembl:RASSF10	entrez:ras association domain-containing protein 10-like,ensembl:Ras association (RalGDS/AF-6) domain family (N-terminal) member 10 [Source:Jamboree;Acc:XB-GENE-5915049]	59.787	256.998	66.9807	255.157	4.29856	1.12032	4.26776	2.10385	0.163913	2.09348
ensembl:ENSXETG00000019879,entrez:548796	91.559	188.917	83.1065	172.792	2.06334	0.907682	1.88722	1.04498	-0.139741	0.916262	0.0137171	0.928574	0.0118806	entrez:igfbp5,ensembl:IGFBP5	entrez:insulin-like growth factor binding protein 5,ensembl:insulin-like growth factor binding protein 5 [Source:Jamboree;Acc:XB-GENE-485073]	91.104	540.043	108.2	586.431	5.92776	1.18765	6.43694	2.56749	0.248108	2.68638
ensembl:ENSXETG00000021233	220.06	407.042	196.186	418.978	1.84968	0.891511	1.90392	0.887276	-0.165675	0.928974	0.00844593	0.898766	0.00322971	NA	NA	279.006	593.873	298.837	683.455	2.12853	1.07108	2.44961	1.08986	0.0990617	1.29255
ensembl:ENSXETG00000023131	20.6498	87.2364	10.9401	73.7007	4.22456	0.529789	3.56907	2.0788	-0.916509	1.83555	5.83137e-05	0.367153	0.000228361	NA	NA	22.776	168.438	24.2897	182.255	7.3954	1.06646	8.00205	2.88663	0.0928297	3.00037
ensembl:ENSXETG00000024911,entrez:100485434	39.5636	86.1138	36.7187	77.3809	2.17659	0.928092	1.95586	1.12207	-0.10766	0.967804	0.0392382	0.989679	0.0330176	entrez:LOC100485434,ensembl:TGFA	entrez:protransforming growth factor alpha-like,ensembl:transforming growth factor, alpha [Source:Jamboree;Acc:XB-GENE-852694]	NA	NA	NA	NA	NA	NA	NA	NA	NA	NA
entrez:100158570	91.518	223.399	70.5845	192.064	2.44104	0.771264	2.09865	1.2875	-0.374704	1.06946	0.000342602	0.653718	0.00133809	entrez:spice1,ensembl:SPICE1	entrez:spindle and centriole associated protein 1,ensembl:spindle and centriole associated protein 1 [Source:RefSeq peptide;Acc:NP_001121472]	86.8335	309.092	111.88	328.059	3.55959	1.28844	3.77802	1.83171	0.365626	1.91763
entrez:100170549	74.1681	187.235	62.407	146.543	2.52446	0.841427	1.97582	1.33598	-0.249091	0.982448	0.000525701	0.807634	0.0101867	entrez:LOC100170549	entrez:uncharacterized LOC100170549	328.829	1786.83	278.964	2375.21	5.43392	0.848355	7.22324	2.44199	-0.237259	2.85265
entrez:100486584	254.052	459.334	208.095	445.931	1.80803	0.819104	1.75528	0.85442	-0.287882	0.811697	0.00632687	0.773728	0.00831135	entrez:LOC100486584,ensembl:FAM26D	entrez:protein FAM26D-like,ensembl:family with sequence similarity 26, member D [Source:HGNC Symbol;Acc:21094]	304.629	906.438	323.127	986.32	2.97555	1.06072	3.23777	1.57316	0.0850457	1.695
ensembl:ENSXETG00000000293,entrez:493528	672.229	555.453	522.295	384.686	0.826286	0.776961	0.572255	-0.275287	-0.364086	-0.80527	0.903978	0.530007	0.0186001	entrez:mob2.2,ensembl:MOB2.2	entrez:Mps one binder kinase activator-like 2, gene 2,ensembl:Mps one binder kinase activator-like 2, gene 2 [Source:Jamboree;Acc:XB-GENE-5751803]	2226.35	1356.18	1428.68	910.738	0.60915	0.641711	0.409071	-0.71513	-0.640005	-1.28958
ensembl:ENSXETG00000010553	178.013	138.026	116.5	78.7342	0.775369	0.654448	0.442294	-0.367044	-0.611649	-1.17692	0.917266	0.306757	0.00324457	NA	NA	1150.19	706.744	975.268	367.726	0.614459	0.84792	0.319709	-0.70261	-0.237999	-1.64517
ensembl:ENSXETG00000024086,entrez:100488573	877.309	694.124	619.688	426.122	0.791197	0.706351	0.485715	-0.337892	-0.501543	-1.04182	0.840533	0.283236	0.00055445	entrez:LOC100488573,ensembl:DDR1	entrez:epithelial discoidin domain-containing receptor 1-like,ensembl:discoidin domain receptor tyrosine kinase 1 [Source:Jamboree;Acc:XB-GENE-485346]	3091.84	1962.21	2304.58	1272.03	0.634642	0.745373	0.411415	-0.655985	-0.423965	-1.28133
entrez:100486185	42.6301	28.7225	19.9812	9.03589	0.673761	0.468711	0.21196	-0.569692	-1.09323	-2.23813	0.962139	0.334378	0.00418615	entrez:LOC100486185	entrez:pleckstrin homology domain-containing family A member 3-like	316.017	144.127	299.573	134.011	0.456074	0.947964	0.424062	-1.13266	-0.0770953	-1.23765
ensembl:ENSXETG00000000298,entrez:100124782	175.281	271.712	195.466	364.807	1.55015	1.11515	2.08127	0.632405	0.157243	1.05746	0.27618	0.917305	0.00118095	entrez:gemin2,ensembl:SIP1	entrez:gem (nuclear organelle) associated protein 2,ensembl:survival of motor neuron protein interacting protein 1 [Source:Jamboree;Acc:XB-GENE-941786]	52.6695	206.64	116.296	216.562	3.92334	2.20803	4.11171	1.97208	1.14276	2.03974
ensembl:ENSXETG00000003696,entrez:100380059	554.34	749.835	579.636	1149.75	1.35266	1.04563	2.07409	0.435803	0.0643773	1.05248	0.376607	0.941503	0.000122933	entrez:luzp1,ensembl:LUZP1	entrez:leucine zipper protein 1,ensembl:leucine zipper protein 1 [Source:Jamboree;Acc:XB-GENE-988637]	698.939	1917.07	939.938	2202.6	2.74282	1.34481	3.15135	1.45566	0.427399	1.65597
ensembl:ENSXETG00000003974,entrez:447989	802.967	1075.55	885.217	1337.28	1.33947	1.10243	1.66543	0.421666	0.140691	0.735892	0.576126	0.872736	0.0487984	entrez:clic3,ensembl:CLIC3	entrez:chloride intracellular channel 3,ensembl:chloride intracellular channel 3 [Source:Jamboree;Acc:XB-GENE-959390]	828.477	1241.58	1101.87	2090.03	1.49863	1.32999	2.52274	0.58364	0.411419	1.33499
ensembl:ENSXETG00000006958,entrez:100038208	30.9663	55.1655	38.9111	98.6751	1.78147	1.25656	3.18653	0.833069	0.329484	1.67199	0.558899	0.898061	0.000436518	entrez:irx1,ensembl:IRX1	entrez:iroquois homeobox 1,ensembl:iroquois homeobox 1 [Source:Jamboree;Acc:XB-GENE-486817]	207.831	295.2	309.142	447.06	1.42039	1.48747	2.15107	0.506283	0.572857	1.10506
ensembl:ENSXETG00000012482,entrez:100490897	670.827	710.549	498.498	1123.89	1.05921	0.74311	1.67537	0.0829933	-0.428352	0.744483	1	0.61991	0.0117103	entrez:LOC100490897,ensembl:KRT17	entrez:keratin, type I cytoskeletal 17-like,ensembl:keratin 17 [Source:Jamboree;Acc:XB-GENE-490369]	28.47	322.984	455.616	4235.28	11.3447	16.0034	148.763	3.50395	4.0003	7.21687
ensembl:ENSXETG00000014032,entrez:779773	178.775	217.515	171.706	293.168	1.21669	0.960459	1.63987	0.282965	-0.0582034	0.713582	0.992783	0.934423	0.0353274	entrez:lrrc24,ensembl:LRRC24	entrez:leucine rich repeat containing 24,ensembl:leucine rich repeat containing 24 [Source:Jamboree;Acc:XB-GENE-923418]	68.328	109.398	60.3562	151.164	1.60107	0.88333	2.21233	0.679034	-0.178975	1.14557
ensembl:ENSXETG00000015719,entrez:548547	13.3417	25.4147	15.7614	40.576	1.9049	1.18136	3.04128	0.929715	0.240453	1.60468	0.676065	0.928574	0.0312129	entrez:odf3,ensembl:ODF3	entrez:outer dense fiber of sperm tails 3,ensembl:outer dense fiber of sperm tails 3 [Source:Jamboree;Acc:XB-GENE-5889414]	NA	NA	NA	NA	NA	NA	NA	NA	NA	NA
ensembl:ENSXETG00000018960	184.105	821.431	149.82	2545.93	4.46175	0.813771	13.8287	2.15761	-0.297305	3.78959	0.50861	0.942155	0.0187511	NA	NA	727.409	11372.2	4537.76	37952.4	15.6338	6.23825	52.1748	3.9666	2.64114	5.70528
ensembl:ENSXETG00000021348,entrez:100486967	27.7188	51.8656	29.028	95.7646	1.87114	1.04723	3.45486	0.903916	0.0665809	1.78863	0.499856	0.994493	0.000237634	entrez:LOC100486967	entrez:keratin, type I cytoskeletal 47 kDa-like	28.47	178.857	58.1481	736.524	6.28228	2.04243	25.8702	2.65129	1.03029	4.69322
ensembl:ENSXETG00000021515,entrez:100216150	229.269	315.978	234.544	469.301	1.3782	1.02301	2.04695	0.462785	0.0328192	1.03347	0.680056	1	0.0026508	entrez:mcc,ensembl:MCC	entrez:mutated in colorectal cancers,ensembl:mutated in colorectal cancers [Source:Jamboree;Acc:XB-GENE-953990]	1947.35	958.533	847.931	725.803	0.492224	0.435429	0.372713	-1.02261	-1.19949	-1.42386
ensembl:ENSXETG00000023470,entrez:100487557	288.686	420.537	294.873	562.208	1.45673	1.02143	1.94747	0.54273	0.0305926	0.961601	0.331644	0.995166	0.00211156	entrez:LOC100487557,ensembl:HOXC12	entrez:homeobox protein Hox-C12-like,ensembl:homeobox C12 [Source:Jamboree;Acc:XB-GENE-853677]	233.454	555.671	264.242	749.389	2.38022	1.13188	3.21	1.25109	0.178724	1.68258
ensembl:ENSXETG00000024895,entrez:496789	324.974	435.728	284.397	626.883	1.34081	0.875138	1.92903	0.423104	-0.192418	0.947872	0.429785	0.905567	0.000757006	entrez:socs1,ensembl:SOCS1	entrez:suppressor of cytokine signaling 1,ensembl:suppressor of cytokine signaling 1 [Source:Jamboree;Acc:XB-GENE-491220]	61.2105	347.294	262.77	577.319	5.67377	4.2929	9.43169	2.50431	2.10195	3.23752
entrez:100493616	94.5414	113.373	96.555	183.57	1.19919	1.0213	1.94168	0.262061	0.0304045	0.957308	0.940754	0.964124	0.0206025	entrez:LOC100493616,ensembl:KIAA1407	entrez:coiled-coil domain-containing protein KIAA1407 homolog,ensembl:KIAA1407 [Source:HGNC Symbol;Acc:29272]	NA	NA	NA	NA	NA	NA	NA	NA	NA	NA
ensembl:ENSXETG00000007358	4.58923	144.556	5.43427	79.7687	31.4989	1.18414	17.3817	4.97723	0.243836	4.1195	0.00219256	0.994156	0.00761784	NA	NA	4.2705	1219	15.4571	2463.12	285.447	3.6195	576.775	8.15708	1.85579	9.17187
ensembl:ENSXETG00000007773,entrez:100216062	833.311	1317.17	806.989	1212.68	1.58064	0.968413	1.45526	0.66051	-0.0463063	0.541277	0.0329171	0.999347	0.0247047	entrez:loxl2,ensembl:LOXL2	entrez:lysyl oxidase-like 2,ensembl:lysyl oxidase-like 2 [Source:Jamboree;Acc:XB-GENE-1010775]	1016.38	2332.08	1373.47	3146.57	2.2945	1.35134	3.09587	1.19818	0.434389	1.63034
ensembl:ENSXETG00000009348,entrez:100494370	55.271	124.278	56.7742	120.545	2.24852	1.0272	2.18097	1.16898	0.0387147	1.12497	0.0257406	1	0.00931527	entrez:LOC100494370,ensembl:GPR133	entrez:probable G-protein coupled receptor 133-like,ensembl:G protein-coupled receptor 133 [Source:Jamboree;Acc:XB-GENE-980829]	102.492	270.89	88.3262	433.659	2.64303	0.861786	4.23115	1.40219	-0.214599	2.08105
ensembl:ENSXETG00000016048,entrez:493378	478.621	1152.33	396.713	882.961	2.40761	0.828866	1.8448	1.2676	-0.270789	0.883465	3.69386e-07	0.727484	0.000977209	entrez:foxo1,ensembl:FOXO1	entrez:forkhead box O1,ensembl:forkhead box O1 [Source:Jamboree;Acc:XB-GENE-482528]	341.64	2045.56	398.204	1747.5	5.98748	1.16557	5.11504	2.58195	0.22103	2.35474
ensembl:ENSXETG00000016808,entrez:448158	276.077	850.506	265.172	581.222	3.08068	0.960498	2.10529	1.62325	-0.0581461	1.07402	1.61913e-11	0.981475	0.00022544	entrez:ppp1r3c.2,ensembl:PPP1R3C.2	entrez:protein phosphatase 1, regulatory subunit 3C,ensembl:protein phosphatase 1, regulatory (inhibitor) subunit 3C, gene 2 [Source:Jamboree;Acc:XB-GENE-876322]	307.476	1694.8	553.511	1459.65	5.51196	1.80017	4.74719	2.46257	0.848137	2.24707
ensembl:ENSXETG00000018635,entrez:100037845	562.745	998.373	566.008	917.959	1.77411	1.0058	1.63122	0.827097	0.00834102	0.705949	0.0118506	0.997718	0.0150059	entrez:plxna1,ensembl:PLXNA1	entrez:plexin A1,ensembl:plexin A1 [Source:Jamboree;Acc:XB-GENE-5819524]	946.628	2580.4	895.775	2598.74	2.72588	0.94628	2.74526	1.44672	-0.0796615	1.45694
ensembl:ENSXETG00000019605,entrez:448246	521.589	1303.94	528.685	1057.86	2.49993	1.0136	2.02814	1.32189	0.0194932	1.02016	3.87132e-08	0.974802	0.000115671	entrez:nadk,ensembl:NADK	entrez:NAD kinase,ensembl:NAD kinase [Source:Jamboree;Acc:XB-GENE-956810]	1691.12	4945.47	1660.53	6216.5	2.92438	0.981913	3.67597	1.54813	-0.0263322	1.87812
ensembl:ENSXETG00000020146,entrez:550047	117.619	228.029	118.836	214.817	1.93871	1.01035	1.82638	0.955099	0.0148596	0.868988	0.0192664	1	0.0256357	entrez:ezh2,ensembl:EZH2	entrez:enhancer of zeste homolog 2,ensembl:enhancer of zeste homolog 2 [Source:Jamboree;Acc:XB-GENE-956215]	126.692	361.186	144.266	378.983	2.85091	1.13872	2.99138	1.51142	0.187412	1.58081
ensembl:ENSXETG00000021129,entrez:733449	10.7911	52.8461	12.4589	41.0527	4.89718	1.15455	3.8043	2.29195	0.207334	1.92763	0.00162838	1	0.0053928	entrez:bmper,ensembl:BMPER	entrez:BMP binding endothelial regulator,ensembl:BMP binding endothelial regulator [Source:Jamboree;Acc:XB-GENE-480927]	14.235	59.0401	24.2897	96.4878	4.14753	1.70634	6.77821	2.05225	0.770902	2.7609
ensembl:ENSXETG00000027479,entrez:496691	58.773	584.284	67.7264	461.996	9.94136	1.15234	7.86068	3.31344	0.204563	2.97465	0.00171605	0.856273	0.0087158	entrez:anxa8,ensembl:ANXA8	entrez:annexin A8,ensembl:annexin A8 [Source:Jamboree;Acc:XB-GENE-5804033]	427.05	6296.45	351.097	7159.4	14.744	0.822144	16.7648	3.88206	-0.282538	4.06736
entrez:100170534	1526.59	9019.8	1360.2	6318.83	5.90848	0.891005	4.13919	2.56279	-0.166495	2.04935	0.000147324	0.944231	0.00421261	entrez:cstb	entrez:cystatin B (stefin B)	2025.64	11537.1	3403.5	27653.9	5.69554	1.68021	13.6519	2.50983	0.748641	3.77103
ensembl:ENSXETG00000002209,entrez:100124724	164.542	137.775	104.862	67.984	0.83732	0.637297	0.41317	-0.256148	-0.649962	-1.27519	1	0.458876	0.0341605	entrez:rel,ensembl:REL	entrez:v-rel reticuloendotheliosis viral oncogene homolog,ensembl:v-rel reticuloendotheliosis viral oncogene homolog [Source:Jamboree;Acc:XB-GENE-993262]	385.769	293.464	269.395	183.863	0.760725	0.698333	0.476614	-0.394553	-0.518014	-1.06911
ensembl:ENSXETG00000007064	144.082	88.2764	50.8668	10.967	0.612683	0.353041	0.0761168	-0.706788	-1.50209	-3.71564	1	0.356021	0.000323846	NA	NA	391.463	340.349	264.242	159.205	0.869428	0.675013	0.406692	-0.201862	-0.567012	-1.29799
ensembl:ENSXETG00000008714,entrez:100496529	108.343	84.0734	68.5957	39.9418	0.775995	0.633136	0.368661	-0.365881	-0.659413	-1.43963	0.998061	0.49513	0.020029	entrez:LOC100496529,ensembl:GNA15	entrez:guanine nucleotide-binding protein subunit alpha-15-like,ensembl:guanine nucleotide binding protein (G protein), alpha 15 (Gq class) [Source:Jamboree;Acc:XB-GENE-1011753]	469.755	250.052	413.661	183.327	0.532303	0.880588	0.39026	-0.909681	-0.18346	-1.35749
ensembl:ENSXETG00000003388,entrez:100491446	64.7839	68.8057	116.075	137.476	1.06208	1.79173	2.12207	0.0868922	0.841352	1.08547	1	0.128115	0.0127313	entrez:adam11,ensembl:ADAM11	entrez:disintegrin and metalloproteinase domain-containing protein 11,ensembl:ADAM metallopeptidase domain 11 [Source:Jamboree;Acc:XB-GENE-966539]	82.563	161.492	108.2	204.233	1.95598	1.31051	2.47366	0.967894	0.390127	1.30664
ensembl:ENSXETG00000022900,entrez:548933	631.05	611.369	1106.43	1275.58	0.968813	1.75331	2.02135	-0.0457095	0.810082	1.01532	1	0.00865951	0.000627729	entrez:grpel1,ensembl:GRPEL1	entrez:GrpE-like 1, mitochondrial,ensembl:GrpE-like 1, mitochondrial [Source:Jamboree;Acc:XB-GENE-973857]	189.326	307.356	494.627	499.056	1.62342	2.61257	2.63597	0.699039	1.38547	1.39833
ensembl:ENSXETG00000023522	315.182	290.268	588.96	674.493	0.920951	1.86863	2.14001	-0.118803	0.901983	1.09762	0.998061	0.00641928	0.000458388	NA	NA	371.534	338.612	540.998	770.83	0.91139	1.45612	2.07473	-0.13386	0.54213	1.05292
ensembl:ENSXETG00000025311,entrez:394473	468.422	502.016	716.578	810.293	1.07172	1.52977	1.72984	0.0999238	0.613314	0.790634	1	0.108513	0.0177938	entrez:chchd4,ensembl:CHCHD4	entrez:coiled-coil-helix-coiled-coil-helix domain containing 4,ensembl:coiled-coil-helix-coiled-coil-helix domain containing 4 [Source:Jamboree;Acc:XB-GENE-968362]	267.618	536.57	628.588	712.938	2.00498	2.34882	2.66401	1.00359	1.23194	1.4136
entrez:100379680	35.4937	36.1559	70.4923	87.8445	1.01866	1.98605	2.47493	0.0266692	0.989902	1.30739	1	0.263616	0.0349981	entrez:pcp4l1	entrez:Purkinje cell protein 4 like 1	51.246	98.9789	195.054	219.242	1.93145	3.80622	4.27822	0.949681	1.92836	2.09701
entrez:100492593	1568.31	1499.98	2420.32	2704.89	0.956432	1.54327	1.72472	-0.0642656	0.625986	0.786359	1	0.0628735	0.0128089	entrez:LOC100492593,ensembl:TRAP1	entrez:heat shock protein 75 kDa, mitochondrial-like,ensembl:TNF receptor-associated protein 1 [Source:HGNC Symbol;Acc:16264]	240.572	1026.26	1202.71	1417.3	4.2659	4.99938	5.89138	2.09285	2.32175	2.55861
ensembl:ENSXETG00000018913,entrez:733461	356.933	552.645	677.386	1055.07	1.54832	1.8978	2.95593	0.630702	0.924327	1.56361	0.697732	0.212216	0.0189952	entrez:LOC733461,ensembl:XB-GENE-5967086	entrez:uncharacterized LOC733461,ensembl:hypothetical protein LOC733461 [Source:Jamboree;Acc:XB-GENE-5967086]	1211.4	1830.24	3820.84	5363.65	1.51085	3.15408	4.42765	0.59536	1.65722	2.14654
ensembl:ENSXETG00000019683,entrez:100158535	1648.38	2023.51	2218.9	2924.39	1.22758	1.34612	1.77411	0.295815	0.428803	0.827092	0.829598	0.334759	0.00598707	entrez:nomo3,ensembl:NOMO3	entrez:NODAL modulator 3,ensembl:NODAL modulator 3 [Source:Jamboree;Acc:XB-GENE-949390]	499.649	1838.92	1037.83	2096.47	3.68043	2.07712	4.19588	1.87988	1.05459	2.06897
ensembl:ENSXETG00000027857	429.536	531.209	594.716	753.448	1.2367	1.38455	1.7541	0.3065	0.46942	0.810728	0.840533	0.299477	0.0180178	ensembl:CECR5	ensembl:cat eye syndrome chromosome region, candidate 5 homolog [Source:RefSeq peptide;Acc:NP_001011089]	163.703	392.443	409.245	550.517	2.39729	2.49993	3.36291	1.26141	1.32189	1.74971
ensembl:ENSXETG00000011512,entrez:100494346	481.192	334.425	327.361	240.838	0.694993	0.680313	0.500503	-0.524929	-0.55573	-0.998551	0.402883	0.233948	0.00216397	entrez:stard8,ensembl:STARD8	entrez:StAR-related lipid transfer (START) domain containing 8,ensembl:StAR-related lipid transfer (START) domain containing 8 [Source:Jamboree;Acc:XB-GENE-992346]	1571.54	934.222	1016.49	574.102	0.594461	0.646808	0.365311	-0.750346	-0.628591	-1.4528
ensembl:ENSXETG00000015940	69.0969	38.3802	30.5379	17.0597	0.555455	0.441957	0.246895	-0.848259	-1.17802	-2.01803	0.514908	0.119196	0.00250443	NA	NA	NA	NA	NA	NA	NA	NA	NA	NA	NA	NA
ensembl:ENSXETG00000022306,entrez:100491405	96.8679	58.1714	56.8218	36.2671	0.600523	0.58659	0.374397	-0.735709	-0.769575	-1.41736	0.381822	0.20614	0.00640737	entrez:uhrf1,ensembl:UHRF1	entrez:ubiquitin-like with PHD and ring finger domains 1,ensembl:ubiquitin-like with PHD and ring finger domains 1 [Source:Jamboree;Acc:XB-GENE-5821474]	269.042	173.647	264.242	112.569	0.645429	0.982162	0.418408	-0.63167	-0.0259668	-1.25702
ensembl:ENSXETG00000024523	243.562	161.531	143.804	96.8548	0.663204	0.590419	0.39766	-0.592476	-0.760188	-1.33039	0.491537	0.108344	0.000239151	NA	NA	791.466	406.334	518.18	257.837	0.513395	0.654709	0.325771	-0.96186	-0.611074	-1.61807
ensembl:ENSXETG00000026082,entrez:100125057	326.62	159.473	138.815	81.6983	0.488252	0.425005	0.250133	-1.0343	-1.23445	-1.99923	0.177229	0.030706	0.000478955	entrez:olfml2a	entrez:olfactomedin-like 2A	686.127	232.687	384.955	171.534	0.339131	0.561055	0.250003	-1.56008	-0.833787	-1.99998
ensembl:ENSXETG00000027243,entrez:100489201	625.945	471.377	434.154	368.227	0.753065	0.693598	0.588274	-0.409153	-0.527828	-0.765439	0.835945	0.278449	0.0253573	entrez:LOC100489201,ensembl:MAP3K14	entrez:mitogen-activated protein kinase kinase kinase 14-like,ensembl:mitogen-activated protein kinase kinase kinase 14 [Source:Jamboree;Acc:XB-GENE-1003188]	758.726	536.57	465.185	311.441	0.707199	0.613113	0.410479	-0.499813	-0.705775	-1.28462
entrez:780000	160.72	113.531	102.22	77.4007	0.706389	0.636013	0.481588	-0.501465	-0.652873	-1.05413	0.700307	0.267441	0.015711	entrez:mlf1ip,ensembl:MLF1IP	entrez:MLF1 interacting protein,ensembl:MLF1 interacting protein [Source:RefSeq peptide;Acc:NP_001072545]	364.416	218.795	249.521	146.34	0.6004	0.684716	0.401573	-0.736004	-0.546423	-1.31626
ensembl:ENSXETG00000002452,entrez:733996	57.7284	62.2248	45.4484	14.4017	1.07789	0.787279	0.249473	0.108207	-0.345052	-2.00305	1	0.945798	0.0368544	entrez:nxpe2,ensembl:FAM55B	entrez:neurexophilin and PC-esterase domain family, member 2,ensembl:family with sequence similarity 55, member B [Source:RefSeq peptide;Acc:NP_001076825]	785.772	227.478	454.88	131.867	0.289496	0.578895	0.167818	-1.78839	-0.788626	-2.57503
ensembl:ENSXETG00000007324,entrez:100485584	148.651	126.706	115.132	36.668	0.852375	0.774512	0.246672	-0.230441	-0.368641	-2.01933	1	0.881659	0.00774839	entrez:LOC100485584,ensembl:GRIP1	entrez:glutamate receptor-interacting protein 1-like,ensembl:glutamate receptor interacting protein 1 [Source:Jamboree;Acc:XB-GENE-853011]	1854.82	797.041	1041.51	424.01	0.429713	0.561517	0.228599	-1.21855	-0.832599	-2.12911
ensembl:ENSXETG00000011560,entrez:100101742	40.9951	31.4561	27.9753	5.69805	0.767313	0.682404	0.138993	-0.382114	-0.551301	-2.84691	1	0.86362	0.0182786	entrez:foxp2,ensembl:FOXP2	entrez:forkhead box P2,ensembl:forkhead box P2 [Source:Jamboree;Acc:XB-GENE-482683]	508.19	395.916	370.97	247.652	0.779071	0.729983	0.487322	-0.360174	-0.454065	-1.03705
ensembl:ENSXETG00000013340,entrez:100495795	124.99	120.141	92.5343	56.9725	0.961204	0.740333	0.455816	-0.0570852	-0.433754	-1.13348	1	0.658467	0.0310125	entrez:LOC100495795,ensembl:EGFL6	entrez:epidermal growth factor-like protein 6-like,ensembl:EGF-like-domain, multiple 6 [Source:Jamboree;Acc:XB-GENE-983966]	650.54	368.132	573.384	236.931	0.565887	0.881398	0.364207	-0.821414	-0.182135	-1.45717
ensembl:ENSXETG00000016333	94.5226	102.071	84.7226	18.282	1.07985	0.896321	0.193414	0.110835	-0.157912	-2.37023	1	0.994493	0.00322162	NA	NA	895.382	411.544	1083.47	351.644	0.459629	1.21006	0.392731	-1.12146	0.275081	-1.34839
ensembl:ENSXETG00000016768,entrez:595094	390.928	359.27	328.421	221.438	0.919017	0.840104	0.566442	-0.121836	-0.25136	-0.819999	1	0.812348	0.0191932	entrez:fbxo25,ensembl:FBXO25	entrez:F-box protein 25,ensembl:F-box protein 25 [Source:Jamboree;Acc:XB-GENE-1003978]	2536.68	1158.23	1230.68	817.466	0.456592	0.485153	0.322259	-1.13102	-1.04349	-1.63371
ensembl:ENSXETG00000017294,entrez:100038043	364.562	324.073	271.687	158.46	0.888936	0.745242	0.434659	-0.169848	-0.424219	-1.20204	1	0.551989	0.000942218	entrez:prkcb,ensembl:PRKCB	entrez:protein kinase C, beta,ensembl:protein kinase C, beta [Source:Jamboree;Acc:XB-GENE-486491]	1491.83	1137.39	1202.71	642.716	0.762413	0.806197	0.430824	-0.391356	-0.310795	-1.21483
ensembl:ENSXETG00000022285,entrez:100489513	688.064	607.687	540.613	326.899	0.883184	0.785703	0.4751	-0.179213	-0.347944	-1.0737	1	0.666122	0.00336259	entrez:LOC100489513,ensembl:VIT	entrez:vitrin-like,ensembl:vitrin [Source:Jamboree;Acc:XB-GENE-6466689]	2402.87	1311.04	1518.47	694.712	0.545613	0.631942	0.289118	-0.87405	-0.662135	-1.79027
ensembl:ENSXETG00000027109,entrez:548527	204.673	188.225	160.585	76.6486	0.91964	0.784595	0.374493	-0.12086	-0.34998	-1.41699	1	0.79685	0.00134664	entrez:cyp4f22,ensembl:CYP4F22	entrez:cytochrome P450, family 4, subfamily F, polypeptide 22,ensembl:cytochrome P450, family 4, subfamily F, polypeptide 22 [Source:Jamboree;Acc:XB-GENE-5889578]	1843.43	1100.92	1260.86	509.777	0.597214	0.683972	0.276537	-0.743681	-0.547991	-1.85446
entrez:100487112	360.928	330.784	296.251	190.242	0.91648	0.820803	0.527091	-0.125824	-0.284892	-0.923876	1	0.767693	0.0114666	entrez:LOC100487112	entrez:TPA-induced transmembrane protein-like	1738.09	946.377	1090.83	794.416	0.544491	0.6276	0.457062	-0.877019	-0.672082	-1.12954
entrez:100489749	156.653	144.376	97.4337	47.2554	0.921625	0.62197	0.301656	-0.117748	-0.685083	-1.72903	1	0.501397	0.00322971	entrez:LOC100489749	entrez:epidermal growth factor receptor kinase substrate 8-like protein 2-like	681.857	333.403	511.556	263.733	0.488963	0.750239	0.386787	-1.0322	-0.414577	-1.37039
entrez:407949	112.482	109.683	92.2144	48.8108	0.975117	0.819817	0.433945	-0.0363532	-0.286627	-1.20442	1	0.860301	0.0137613	entrez:b3gnt7,ensembl:B3GNT7	entrez:UDP-GlcNAc:betaGal beta-1,3-N-acetylglucosaminyltransferase 7,ensembl:UDP-GlcNAc:betaGal beta-1,3-N-acetylglucosaminyltransferase 7 [Source:RefSeq peptide;Acc:NP_001001245]	138.08	50.3577	92.7425	36.451	0.364701	0.67166	0.263985	-1.45522	-0.574197	-1.92147
ensembl:ENSXETG00000008937	236.22	192.556	111.119	115.751	0.815154	0.470406	0.490014	-0.294856	-1.08802	-1.02911	1	0.0238737	0.0338447	NA	NA	146.621	88.5601	105.255	63.7892	0.604009	0.717876	0.435063	-0.727359	-0.478194	-1.2007
ensembl:ENSXETG00000019036	936.071	495.996	185.702	195.786	0.529869	0.198385	0.209157	-0.916291	-2.33363	-2.25734	0.877655	0.00497655	0.0086819	NA	NA	163.703	224.005	136.906	42.3474	1.36837	0.836307	0.258685	0.452453	-0.257896	-1.95073
ensembl:ENSXETG00000023401	1752.42	1312.66	504.477	524.834	0.749058	0.287874	0.299491	-0.416851	-1.79649	-1.73941	0.99956	0.00105979	0.0027773	NA	NA	3563.02	1500.31	1110.7	492.624	0.421078	0.31173	0.13826	-1.24784	-1.68163	-2.85454
entrez:100145295	187.33	105.579	24.8256	34.8905	0.5636	0.132523	0.186251	-0.827256	-2.91568	-2.42468	0.959388	0.00155013	0.0181122	entrez:gbp5,ensembl:GBP5	entrez:guanylate binding protein 5,ensembl:guanylate binding protein 5 [Source:RefSeq peptide;Acc:NP_001120244]	NA	NA	NA	NA	NA	NA	NA	NA	NA	NA
ensembl:ENSXETG00000000286,entrez:100126686	559.972	941.616	1040.62	1214.25	1.68154	1.85834	2.16842	0.749783	0.894012	1.11664	0.0378583	0.00524018	0.000905334	entrez:cdknx,ensembl:CDKNX	entrez:cyclin-dependent kinase inhibitor xic1,ensembl:cyclin-dependent kinase inhibitor xic1 [Source:Jamboree;Acc:XB-GENE-1032978]	1150.19	1458.64	2674.81	2574.08	1.26817	2.32554	2.23796	0.34275	1.21757	1.16219
ensembl:ENSXETG00000006680,entrez:549951	243.502	474.778	449.303	540.918	1.94979	1.84517	2.22141	0.963322	0.883757	1.15148	0.00249469	0.00705205	0.000122933	entrez:slc7a6,ensembl:SLC7A6	entrez:solute carrier family 7 (amino acid transporter light chain, y+L system), member 6,ensembl:solute carrier family 7 (amino acid transporter light chain, y+L system), member 6 [Source:Jamboree;Acc:XB-GENE-963214]	185.055	962.006	432.798	1246.3	5.19848	2.33875	6.73476	2.37809	1.22574	2.75163
ensembl:ENSXETG00000007686,entrez:100135174	317.202	510.178	568.68	685.725	1.60837	1.7928	2.16179	0.685597	0.842214	1.11223	0.318065	0.0533314	0.00442282	entrez:fhod1,ensembl:FHOD1	entrez:formin homology 2 domain containing 1,ensembl:formin homology 2 domain containing 1 [Source:Jamboree;Acc:XB-GENE-948719]	456.944	790.095	654.35	993.824	1.72909	1.43201	2.17494	0.790009	0.518046	1.12097
ensembl:ENSXETG00000008007,entrez:448374	88.2197	152.402	177.186	168.196	1.72752	2.00847	1.90656	0.788705	1.00609	0.930974	0.209546	0.0205414	0.0387443	entrez:apobec2,ensembl:APOBEC2	entrez:apolipoprotein B mRNA editing enzyme, catalytic polypeptide-like 2,ensembl:apolipoprotein B mRNA editing enzyme, catalytic polypeptide-like 2 [Source:Jamboree;Acc:XB-GENE-5757448]	775.808	566.09	475.489	375.23	0.729678	0.612896	0.483664	-0.454668	-0.706286	-1.04792
ensembl:ENSXETG00000014529,entrez:100497723	69.6665	248.415	262.765	425.906	3.56577	3.77175	6.1135	1.83421	1.91523	2.612	0.0364857	0.0176666	0.000565895	entrez:LOC100497723,ensembl:PIM3	entrez:serine/threonine-protein kinase pim-3-like,ensembl:pim-3 oncogene [Source:Jamboree;Acc:XB-GENE-922022]	249.113	1003.68	422.494	1091.38	4.02902	1.69599	4.38109	2.01043	0.762131	2.13129
ensembl:ENSXETG00000014619,entrez:100492274	35.901	237.908	235.424	535.113	6.62679	6.55759	14.9053	2.72831	2.71317	3.89775	0.0403926	0.0246954	0.000262905	entrez:LOC100492274,ensembl:XB-GENE-985135	entrez:Y+L amino acid transporter 2-like,ensembl:Putative ortholog of amino acid transporter, 2 of 2 [Source:Jamboree;Acc:XB-GENE-985135]	358.722	1060.98	814.073	1013.12	2.95768	2.26937	2.82425	1.56446	1.18229	1.49787
ensembl:ENSXETG00000017177,entrez:100494646	618.632	828.198	913.286	1030.4	1.33876	1.4763	1.66561	0.420894	0.561984	0.736051	0.503978	0.128541	0.0234759	entrez:LOC100494646,ensembl:NPC1	entrez:Niemann-Pick C1 protein-like,ensembl:Niemann-Pick disease, type C1 [Source:Jamboree;Acc:XB-GENE-984654]	409.968	922.067	664.655	1094.06	2.24912	1.62123	2.66866	1.16936	0.697093	1.41611
ensembl:ENSXETG00000019779,entrez:100126063	596.348	1022.43	1140.51	1500.76	1.71449	1.91249	2.51658	0.777783	0.935456	1.33147	0.0648088	0.00975974	0.000127747	entrez:bcl6,ensembl:BCL6	entrez:B-cell CLL/lymphoma 6,ensembl:B-cell CLL/lymphoma 6 [Source:Jamboree;Acc:XB-GENE-984479]	550.895	1246.79	1218.17	2182.77	2.2632	2.21125	3.96222	1.17837	1.14486	1.98631
ensembl:ENSXETG00000021601	49.1458	89.1436	93.7022	108.238	1.81386	1.90662	2.20239	0.859063	0.931014	1.13907	0.1583	0.0677101	0.0168074	ensembl:CHAC1	ensembl:ChaC, cation transport regulator homolog 1 (E. coli) [Source:HGNC Symbol;Acc:28680]	15.6585	138.918	68.4528	178.502	8.87171	4.3716	11.3997	3.14921	2.12816	3.51093
ensembl:ENSXETG00000004666,entrez:100490164	812.525	612.302	510.716	444.744	0.753579	0.628554	0.547361	-0.408169	-0.669892	-0.869437	0.72709	0.0561873	0.00868123	entrez:LOC100490164,ensembl:XB-GENE-5836482	entrez:e3 ubiquitin/ISG15 ligase TRIM25-like,ensembl:Uncharacterized protein [Source:UniProtKB/TrEMBL;Acc:F6UIX1]	1217.09	901.229	1011.33	607.873	0.740477	0.830943	0.499447	-0.433474	-0.267179	-1.0016
ensembl:ENSXETG00000011294,entrez:734110	315.234	188.345	141.06	101.889	0.597478	0.447477	0.323217	-0.743043	-1.16012	-1.62943	0.408018	0.0155749	0.000329046	entrez:trim36,ensembl:TRIM36	entrez:tripartite motif containing 36,ensembl:tripartite motif containing 36 [Source:Jamboree;Acc:XB-GENE-1017281]	2741.66	1493.37	1828.35	907.521	0.544694	0.666877	0.331011	-0.876483	-0.584507	-1.59505
ensembl:ENSXETG00000014602,entrez:100486852	660.387	479.597	414.029	348.146	0.726236	0.626949	0.527184	-0.461489	-0.673579	-0.92362	0.387802	0.0424358	0.00725853	entrez:LOC100486852,ensembl:TWSG2	entrez:protein phosphatase 1 regulatory subunit 3E-like,ensembl:twisted gastrulation homolog 2 [Source:Jamboree;Acc:XB-GENE-487717]	1393.61	623.393	904.607	662.014	0.447324	0.649112	0.475036	-1.16061	-0.62346	-1.07389
ensembl:ENSXETG00000015669,entrez:733724	49.2243	22.3867	10.8869	6.73254	0.45479	0.22117	0.136773	-1.13673	-2.17678	-2.87015	0.475133	0.00421913	0.00043233	entrez:LOC733724,ensembl:XB-GENE-5933368	entrez:Novel protein similar to PHD finger protein 6,ensembl:Novel protein similar to PHD finger protein 6 [Source:Jamboree;Acc:XB-GENE-5933368]	129.539	90.2965	85.382	31.0905	0.697063	0.659124	0.24001	-0.520639	-0.601378	-2.05883
ensembl:ENSXETG00000021992,entrez:100125022	159.615	114.834	98.9728	82.0252	0.719443	0.620071	0.513893	-0.475047	-0.689495	-0.96046	0.631254	0.1698	0.0206025	entrez:celf2,ensembl:CELF2	entrez:CUGBP, Elav-like family member 2,ensembl:CUGBP, Elav-like family member 2 [Source:Jamboree;Acc:XB-GENE-963640]	428.474	248.316	274.547	169.926	0.579535	0.640756	0.396584	-0.787032	-0.642152	-1.3343
entrez:100216098	132.61	80.67	61.9465	45.6286	0.608325	0.467133	0.344082	-0.717085	-1.09809	-1.53918	0.576791	0.079334	0.0087158	entrez:rnf150,ensembl:RNF150	entrez:ring finger protein 150,ensembl:ring finger protein 150 precursor [Source:RefSeq peptide;Acc:NP_001135553]	162.279	100.715	82.4378	55.2125	0.620631	0.508	0.340232	-0.688193	-0.9771	-1.55541
ensembl:ENSXETG00000005758	132.934	107.661	72.5921	42.5539	0.809885	0.546078	0.320114	-0.304212	-0.87282	-1.64334	0.998061	0.108334	0.000122976	NA	NA	183.632	191.012	130.281	85.2309	1.04019	0.70947	0.464141	0.0568486	-0.495186	-1.10737
ensembl:ENSXETG00000007706,entrez:100490083	585.422	526.997	435.914	292.806	0.900199	0.744615	0.500162	-0.151684	-0.425433	-0.999533	1	0.403209	0.00149031	entrez:LOC100490083,ensembl:PLXNB3	entrez:plexin-B1-like,ensembl:plexin B3 [Source:Jamboree;Acc:XB-GENE-856492]	2266.21	1583.66	1515.53	1072.09	0.698815	0.66875	0.473074	-0.517018	-0.580461	-1.07986
ensembl:ENSXETG00000010006	146.909	124.135	98.2555	60.7856	0.844979	0.66882	0.413764	-0.243013	-0.58031	-1.27312	1	0.409118	0.00327654	NA	NA	314.594	152.81	208.303	109.353	0.485736	0.662132	0.3476	-1.04175	-0.594809	-1.5245
ensembl:ENSXETG00000011544,entrez:100127624	271.228	224.584	140.621	87.9203	0.828026	0.51846	0.324157	-0.272252	-0.947697	-1.62524	1	0.05014	0.000115671	entrez:tprg1l,ensembl:XB-GENE-5901520	entrez:tumor protein p63-regulated gene 1-like protein,ensembl:hypothetical protein LOC100127624 [Source:Jamboree;Acc:XB-GENE-5901520]	325.982	229.214	447.519	156.525	0.703151	1.37284	0.480164	-0.508094	0.457159	-1.0584
ensembl:ENSXETG00000013823	427.508	366.027	314.294	217.107	0.856187	0.735176	0.507844	-0.224001	-0.443839	-0.977544	0.9962	0.452495	0.00578391	ensembl:ELMO3	ensembl:engulfment and cell motility 3 [Source:HGNC Symbol;Acc:17289]	2364.43	1505.52	1634.03	1103.71	0.636736	0.691089	0.466798	-0.651232	-0.533057	-1.09913
ensembl:ENSXETG00000014232,entrez:100494110	52.4869	42.4124	34.2558	19.9397	0.808057	0.652654	0.379899	-0.307471	-0.615609	-1.39631	0.992409	0.542881	0.0405587	entrez:LOC100494110,ensembl:SEMA3A	entrez:semaphorin-3A-like,ensembl:sema domain, immunoglobulin domain (Ig), short basic domain, secreted, (semaphorin) 3A [Source:Jamboree;Acc:XB-GENE-966369]	197.867	119.817	121.449	41.2753	0.605542	0.61379	0.208602	-0.7237	-0.704183	-2.26118
ensembl:ENSXETG00000020283,entrez:100498541	144.022	123.197	88.5182	56.1157	0.855404	0.614617	0.389634	-0.225323	-0.702241	-1.35981	1	0.234065	0.0032439	entrez:pde7a,ensembl:PDE7A	entrez:phosphodiesterase 7A,ensembl:phosphodiesterase 7A [Source:Jamboree;Acc:XB-GENE-1013813]	1157.31	606.029	690.416	517.818	0.523655	0.596572	0.447434	-0.933312	-0.745232	-1.16025
ensembl:ENSXETG00000022056,entrez:493387	1554.3	1313.67	1013.05	788.074	0.845183	0.65177	0.507027	-0.242664	-0.617566	-0.979866	0.987172	0.0867416	0.00303285	entrez:capn13,ensembl:CAPN13	entrez:calpain 13,ensembl:calpain 13 [Source:Jamboree;Acc:XB-GENE-6045506]	886.841	256.998	873.693	237.467	0.28979	0.985175	0.267768	-1.78692	-0.0215485	-1.90095
ensembl:ENSXETG00000025387	137.51	116.112	73.0559	28.2145	0.844389	0.531277	0.205182	-0.24402	-0.912463	-2.28502	1	0.363836	0.000361154	NA	NA	771.537	430.645	703.665	301.256	0.558165	0.91203	0.390463	-0.841237	-0.132847	-1.35674
ensembl:ENSXETG00000027610,entrez:448239	200.287	172.609	137.575	77.2497	0.861808	0.68689	0.385695	-0.214561	-0.54185	-1.37447	1	0.366268	0.000266136	entrez:naaa,ensembl:NAAA	entrez:N-acylethanolamine acid amidase,ensembl:N-acylethanolamine acid amidase [Source:Jamboree;Acc:XB-GENE-1006650]	818.513	316.038	357.721	172.606	0.386112	0.437038	0.210878	-1.37291	-1.19417	-2.24552
ensembl:ENSXETG00000000861	306.227	176.963	44.1841	28.6677	0.577882	0.144285	0.093616	-0.791153	-2.793	-3.4171	1	0.0621667	0.0121953	NA	NA	983.639	560.88	317.238	82.5507	0.57021	0.322515	0.0839238	-0.810435	-1.63256	-3.57478
ensembl:ENSXETG00000001412,entrez:595008	250.363	102.828	36.873	19.4664	0.410716	0.147278	0.0777527	-1.28379	-2.76339	-3.68496	0.872416	0.0360294	0.00337477	entrez:gbp4,ensembl:GBP4	entrez:guanylate binding protein 4,ensembl:guanylate binding protein 4 [Source:Jamboree;Acc:XB-GENE-5775900]	152.315	125.026	64.0365	17.6894	0.820841	0.420423	0.116137	-0.284826	-1.25009	-3.10609
ensembl:ENSXETG00000001415,entrez:100496810	387.608	198.912	62.9414	37.8283	0.513178	0.162384	0.0975942	-0.962468	-2.62252	-3.35706	0.931279	0.00806044	0.000500573	entrez:LOC100496810,ensembl:GBP7	entrez:guanylate-binding protein 6-like,ensembl:guanylate binding protein 7 [Source:Jamboree;Acc:XB-GENE-5947524]	254.807	128.499	69.9249	39.6672	0.5043	0.274423	0.155676	-0.987646	-1.86552	-2.68338
ensembl:ENSXETG00000007360,entrez:100486840	269.46	191.515	113.315	93.5882	0.710735	0.420525	0.347318	-0.492616	-1.24974	-1.52567	0.944577	0.0366161	0.00586463	entrez:LOC100486840,ensembl:ZNFX1	entrez:NFX1-type zinc finger-containing protein 1-like,ensembl:zinc finger, NFX1-type containing 1 [Source:Jamboree;Acc:XB-GENE-1218977]	468.332	303.883	170.028	159.741	0.648862	0.36305	0.341085	-0.624017	-1.46176	-1.5518
ensembl:ENSXETG00000011813	336.431	133.09	26.9621	10.1548	0.395594	0.0801416	0.030184	-1.33791	-3.6413	-5.05007	1	0.201985	0.0338499	NA	NA	455.52	135.445	158.251	62.181	0.297341	0.347407	0.136506	-1.74981	-1.5253	-2.87297
ensembl:ENSXETG00000011877,entrez:100486651	727.115	469.968	218.137	154.832	0.646346	0.300004	0.21294	-0.629621	-1.73695	-2.23148	0.924993	0.00368634	0.000357638	entrez:cd74,ensembl:CD74	entrez:CD74 molecule, major histocompatibility complex, class II invariant chain,ensembl:CD74 molecule, major histocompatibility complex, class II invariant chain [Source:Jamboree;Acc:XB-GENE-922847]	1158.73	731.055	669.071	262.125	0.630911	0.577418	0.226218	-0.664492	-0.792313	-2.14422
ensembl:ENSXETG00000013121,entrez:100485341	61.9755	44.061	21.3985	14.7618	0.710943	0.345273	0.238188	-0.492194	-1.53419	-2.06983	1	0.143343	0.0274675	entrez:LOC100485341	entrez:olfactory receptor 10G2-like	143.774	104.188	109.672	56.8206	0.72467	0.762808	0.395209	-0.464605	-0.390607	-1.33931
ensembl:ENSXETG00000013782,entrez:780013	96.9221	61.4433	35.5719	29.05	0.633946	0.367015	0.299725	-0.657569	-1.44609	-1.73829	0.680983	0.00641928	0.000642184	entrez:dok4,ensembl:DOK4	entrez:docking protein 4,ensembl:docking protein 4 [Source:Jamboree;Acc:XB-GENE-948694]	197.867	158.019	75.8133	95.9518	0.798614	0.383154	0.484932	-0.32443	-1.384	-1.04415
ensembl:ENSXETG00000024089,entrez:100038151	189.821	159.6	119.649	98.1263	0.840795	0.630327	0.516941	-0.250175	-0.665827	-0.951928	0.899919	0.132725	0.0219635	entrez:atat1,ensembl:ATAT1	entrez:alpha tubulin acetyltransferase 1,ensembl:alpha tubulin acetyltransferase 1 [Source:Jamboree;Acc:XB-GENE-478280]	614.952	329.93	340.792	280.351	0.536513	0.554176	0.45589	-0.898316	-0.851584	-1.13324
ensembl:ENSXETG00000025970	93.286	65.6912	30.9043	21.3798	0.704192	0.331286	0.229185	-0.50596	-1.59385	-2.12541	1	0.263616	0.0496004	NA	NA	116.727	52.0942	119.24	46.0997	0.44629	1.02153	0.394936	-1.16395	0.0307336	-1.34031
entrez:100145805	147.167	56.3136	13.2934	5.86922	0.382651	0.0903286	0.0398814	-1.3859	-3.46867	-4.64814	0.822486	0.00465229	0.000312896	entrez:neurl3	entrez:neuralized homolog 3 pseudogene	NA	NA	NA	NA	NA	NA	NA	NA	NA	NA
entrez:100486434	186.689	128.547	79.2659	70.2928	0.688561	0.424587	0.376523	-0.538343	-1.23587	-1.40919	0.682212	0.00161694	0.000733956	entrez:LOC100486434	entrez:uncharacterized LOC100486434	187.902	92.033	59.6202	42.8835	0.489792	0.317294	0.228222	-1.02976	-1.65611	-2.13149
ensembl:ENSXETG00000017676,entrez:100487641	499.038	1050.1	1166.33	1966.64	2.10425	2.33716	3.94086	1.0733	1.22476	1.97851	0.203155	0.0527186	0.000171246	entrez:LOC100487641,ensembl:ADAMTS4	entrez:A disintegrin and metalloproteinase with thrombospondin motifs 4-like,ensembl:ADAM metallopeptidase with thrombospondin type 1 motif, 4 [Source:Jamboree;Acc:XB-GENE-996659]	95.3745	1201.64	522.597	1922.25	12.5992	5.47941	20.1548	3.65526	2.45402	4.33305
ensembl:ENSXETG00000019014,entrez:100497147	31.6165	51.4296	55.9727	77.9826	1.62667	1.77036	2.46651	0.701919	0.824044	1.30247	0.745118	0.340148	0.0265183	entrez:LOC100497147,ensembl:UBE2D4	entrez:ubiquitin-conjugating enzyme E2 D4-like,ensembl:ubiquitin-conjugating enzyme E2D 4 (putative) [Source:Jamboree;Acc:XB-GENE-962537]	44.1285	107.661	85.382	118.466	2.43972	1.93485	2.68456	1.28672	0.95222	1.42468
ensembl:ENSXETG00000023080,entrez:100491850	374.806	549.933	181.825	622.299	1.46725	0.485118	1.66032	0.553112	-1.04359	0.731465	0.31241	0.000624271	0.0117967	entrez:LOC100491850,ensembl:KIF26A	entrez:kinesin-like protein KIF26A-like,ensembl:kinesin family member 26A [Source:Jamboree;Acc:XB-GENE-6051360]	488.261	1333.61	455.616	1584.01	2.73135	0.933141	3.24419	1.44961	-0.0998336	1.69786
ensembl:ENSXETG00000000874,entrez:100101802	173.861	148.522	176.738	91.3501	0.854257	1.01655	0.52542	-0.227259	0.0236788	-0.928457	0.998061	1	0.019412	entrez:cecr5,ensembl:CECR1	entrez:cat eye syndrome chromosome region, candidate 5,ensembl:cat eye syndrome chromosome region, candidate 1 [Source:Jamboree;Acc:XB-GENE-6258151]	807.125	378.551	591.049	233.179	0.469012	0.73229	0.288901	-1.0923	-0.449513	-1.79135
ensembl:ENSXETG00000001110,entrez:100497375	151.739	151.614	151.878	77.9596	0.999174	1.00091	0.513774	-0.00119207	0.00131575	-0.960794	1	0.993886	0.0293302	entrez:LOC100497375,ensembl:REPS2	entrez:ralBP1-associated Eps domain-containing protein 2-like,ensembl:RALBP1 associated Eps domain containing 2 [Source:Jamboree;Acc:XB-GENE-985000]	854.1	545.252	661.71	322.698	0.638394	0.774745	0.377822	-0.647482	-0.368206	-1.40422
ensembl:ENSXETG00000004228	612.179	492.829	602.615	330.175	0.805041	0.984377	0.539343	-0.312865	-0.0227176	-0.890724	0.845173	0.999676	0.00305567	NA	NA	2587.92	1771.2	3154.72	916.634	0.68441	1.21901	0.354197	-0.547067	0.285715	-1.49738
ensembl:ENSXETG00000006704,entrez:100486638	109.582	87.4674	108.233	48.2117	0.798193	0.987688	0.439961	-0.325191	-0.0178732	-1.18455	0.992783	1	0.00554118	entrez:LOC100486638,ensembl:SIGIRR	entrez:single Ig IL-1-related receptor-like,ensembl:single immunoglobulin and toll-interleukin 1 receptor (TIR) domain [Source:Jamboree;Acc:XB-GENE-492815]	854.1	432.382	551.303	288.391	0.506242	0.645478	0.337655	-0.982101	-0.631561	-1.56638
ensembl:ENSXETG00000012867,entrez:100145241	147.793	123.664	149.005	79.6674	0.836742	1.0082	0.539048	-0.257145	0.0117873	-0.891514	0.9962	0.998369	0.0354564	entrez:LOC100145241,ensembl:PKN3	entrez:uncharacterized LOC100145241,ensembl:protein kinase N3 [Source:Jamboree;Acc:XB-GENE-6085008]	377.228	156.282	349.624	102.384	0.414292	0.926826	0.271412	-1.27128	-0.109629	-1.88144
ensembl:ENSXETG00000014933,entrez:100192377	62.8183	45.6767	51.2336	16.4253	0.727124	0.815585	0.261472	-0.459726	-0.294094	-1.93527	0.872416	0.867383	0.00377824	entrez:tbc1d9,ensembl:TBC1D9	entrez:TBC1 domain family, member 9 (with GRAM domain),ensembl:TBC1 domain family, member 9 (with GRAM domain) [Source:Jamboree;Acc:XB-GENE-5992769]	172.244	52.0942	121.449	36.987	0.302445	0.705097	0.214737	-1.72526	-0.504105	-2.21936
ensembl:ENSXETG00000018599,entrez:448035	2193.81	1979.34	2140.65	1439.63	0.90224	0.975769	0.656223	-0.148416	-0.035388	-0.607741	1	0.997427	0.0233632	entrez:capn2.2,ensembl:CAPN2	entrez:calpain 2, (m/II) large subunit,ensembl:calpain 2, (m/II) large subunit [Source:Jamboree;Acc:XB-GENE-993758]	8108.26	4461	8108.34	4038.01	0.550179	1.00001	0.498013	-0.862026	1.49979e-05	-1.00575
ensembl:ENSXETG00000019615,entrez:613078	842.481	807.352	909.105	399.597	0.958302	1.07908	0.474309	-0.0614472	0.109803	-1.0761	1	0.854544	0.00127344	entrez:aldh1a1,ensembl:ALDH1A1	entrez:aldehyde dehydrogenase 1 family, member A1,ensembl:aldehyde dehydrogenase 1 family, member A1 [Source:Jamboree;Acc:XB-GENE-987058]	2881.17	1562.82	1948.33	1433.38	0.542428	0.676229	0.4975	-0.882496	-0.564416	-1.00723
ensembl:ENSXETG00000019901,entrez:100492290	169.145	121.368	148.593	61.3158	0.717539	0.878498	0.362505	-0.478871	-0.18689	-1.46393	0.760333	0.894895	0.00020257	entrez:LOC100492290,ensembl:UNC5B	entrez:netrin receptor UNC5B-like,ensembl:unc-5 homolog B [Source:Jamboree;Acc:XB-GENE-6046963]	667.622	283.045	438.687	188.151	0.42396	0.657089	0.281823	-1.238	-0.60584	-1.82714
ensembl:ENSXETG00000023097	1671.08	1304.65	1632.39	897.042	0.780722	0.976853	0.536805	-0.357119	-0.033787	-0.89753	0.763263	0.975327	0.00959896	ensembl:CDC42BPG	ensembl:CDC42 binding protein kinase gamma (DMPK-like) [Source:HGNC Symbol;Acc:29829]	6291.87	3474.68	5538.05	2540.85	0.552249	0.880191	0.40383	-0.856609	-0.184111	-1.30818
entrez:100379839	74.3513	65.8745	76.937	32.09	0.88599	1.03478	0.4316	-0.174638	0.0493199	-1.21223	1	0.974802	0.0222097	entrez:ntn4	entrez:netrin 4	488.261	397.652	354.041	180.111	0.814426	0.725106	0.368882	-0.296145	-0.463736	-1.43877
entrez:100491686	284.22	219.859	245.854	96.6205	0.773555	0.865013	0.33995	-0.370425	-0.209207	-1.5566	1	0.952861	0.0189952	entrez:sidt1,ensembl:SIDT1	entrez:SID1 transmembrane family, member 1,ensembl:SID1 transmembrane family, member 1 [Source:HGNC Symbol;Acc:25967]	634.881	402.862	745.62	310.369	0.634546	1.17442	0.488862	-0.656203	0.231954	-1.0325
ensembl:ENSXETG00000008426,entrez:100489353	570.971	395.288	462.388	310.231	0.692307	0.809827	0.54334	-0.530516	-0.304314	-0.880073	0.27435	0.605139	0.00255834	entrez:LOC100489353,ensembl:EHBP1L1	entrez:uncharacterized LOC100489353,ensembl:EH domain binding protein 1-like 1 [Source:Jamboree;Acc:XB-GENE-6461189]	3853.42	1863.23	2839.69	1587.76	0.483528	0.736927	0.41204	-1.04833	-0.440406	-1.27914
ensembl:ENSXETG00000008497,entrez:100487512	66.066	33.5438	45.868	22.2365	0.507732	0.694276	0.33658	-0.97786	-0.526419	-1.57098	0.365067	0.74391	0.0336427	entrez:LOC100487512,ensembl:KIF15	entrez:kinesin-like protein KIF15-B-like,ensembl:kinesin family member 15 [Source:Jamboree;Acc:XB-GENE-1005654]	390.039	97.2424	332.695	82.5507	0.249315	0.852979	0.211647	-2.00396	-0.229418	-2.24027
ensembl:ENSXETG00000011212	107.237	47.6315	64.947	26.1519	0.444171	0.605641	0.243871	-1.17081	-0.723465	-2.03581	0.759751	0.75712	0.00785475	NA	NA	362.993	352.504	249.521	110.425	0.971105	0.687401	0.304207	-0.0423014	-0.540776	-1.71687
ensembl:ENSXETG00000014242,entrez:100216110	105.017	55.4238	77.1082	44.8351	0.527762	0.734247	0.426933	-0.922041	-0.445663	-1.22792	0.175231	0.658713	0.0166913	entrez:mecp2,ensembl:MECP2	entrez:methyl CpG binding protein 2 (Rett syndrome),ensembl:methyl CpG binding protein 2 (Rett syndrome) [Source:Jamboree;Acc:XB-GENE-494740]	333.099	151.073	281.908	99.7041	0.453538	0.846318	0.299323	-1.14071	-0.240729	-1.74023
entrez:100493875	138.676	72.6216	102.435	62.8514	0.523679	0.738664	0.453226	-0.933244	-0.437011	-1.1417	0.0799261	0.597033	0.0196599	entrez:LOC100493875	entrez:osteocalcin-like	244.842	97.2424	146.474	114.713	0.397164	0.59824	0.468519	-1.33219	-0.741205	-1.09382
ensembl:ENSXETG00000003616,entrez:100488998	653.025	549.069	532.031	363.949	0.840809	0.814718	0.557328	-0.250149	-0.295628	-0.843402	0.954702	0.662833	0.00393993	entrez:vps13a,ensembl:VPS13A	entrez:vacuolar protein sorting 13 homolog A (S. cerevisiae),ensembl:vacuolar protein sorting 13 homolog A (S. cerevisiae) [Source:HGNC Symbol;Acc:1908]	2667.64	1781.62	1662	1124.08	0.667864	0.623024	0.421377	-0.582374	-0.68264	-1.24682
ensembl:ENSXETG00000012311,entrez:100490186	127.086	86.8573	74.5451	30.6713	0.683451	0.58657	0.241342	-0.549091	-0.769624	-2.05085	0.998061	0.66498	0.0193778	entrez:nfatc2,ensembl:NFATC2	entrez:nuclear factor of activated T-cells, cytoplasmic, calcineurin-dependent 2,ensembl:nuclear factor of activated T-cells, cytoplasmic, calcineurin-dependent 2 [Source:Jamboree;Acc:XB-GENE-492278]	687.551	293.464	381.275	171.534	0.426825	0.55454	0.249485	-1.22828	-0.850636	-2.00297
ensembl:ENSXETG00000021296,entrez:100496026	153.051	94.3899	80.1751	28.301	0.616723	0.523847	0.184913	-0.697305	-0.932783	-2.43508	0.943178	0.545694	0.00193735	entrez:LOC100496026,ensembl:PPIL6	entrez:peptidyl-prolyl cis-trans isomerase-like 6-like,ensembl:peptidylprolyl isomerase (cyclophilin)-like 6 [Source:Jamboree;Acc:XB-GENE-979458]	414.239	187.539	284.116	133.475	0.452732	0.685875	0.322217	-1.14327	-0.543983	-1.63389
ensembl:ENSXETG00000021674,entrez:733930	307.655	238.064	235.287	151.159	0.773803	0.764776	0.491326	-0.369961	-0.386892	-1.02525	0.849259	0.513845	0.00134664	entrez:tfap2b,ensembl:TFAP2B	entrez:transcription factor AP-2 beta (activating enhancer binding protein 2 beta),ensembl:transcription factor AP-2 beta (activating enhancer binding protein 2 beta) [Source:Jamboree;Acc:XB-GENE-485026]	748.761	498.367	829.53	308.761	0.665589	1.10787	0.412362	-0.587296	0.147788	-1.27802
ensembl:ENSXETG00000023311,entrez:100488509	393.849	338.976	327.372	229.735	0.860677	0.831212	0.583307	-0.216457	-0.266712	-0.777673	0.961172	0.747273	0.0355124	entrez:LOC100488509,ensembl:C14ORF49	entrez:nesprin-3-like,ensembl:chromosome 14 open reading frame 49 [Source:Jamboree;Acc:XB-GENE-961173]	2186.5	1297.14	1913	856.597	0.593252	0.874915	0.391767	-0.753282	-0.192786	-1.35193
ensembl:ENSXETG00000025233	74.2615	49.7415	41.6774	14.5786	0.669815	0.561225	0.196314	-0.578165	-0.833349	-2.34877	0.979467	0.542881	0.00992704	NA	NA	197.867	48.6212	111.144	16.0813	0.245727	0.561711	0.0812735	-2.02487	-0.832101	-3.62107
ensembl:ENSXETG00000025948,entrez:100125098	63.1434	45.9593	46.4386	21.2887	0.727856	0.735446	0.337148	-0.458274	-0.443309	-1.56854	0.937448	0.767929	0.0161188	entrez:plcb4	entrez:phospholipase C, beta 4	469.755	296.937	317.974	120.61	0.63211	0.676894	0.25675	-0.661754	-0.562999	-1.96156
entrez:100493536	42.5179	34.0276	28.3361	14.3273	0.800313	0.66645	0.33697	-0.321363	-0.585432	-1.56931	1	0.69325	0.0416262	entrez:LOC100493536,ensembl:TRIM59	entrez:tripartite motif-containing protein 59-like,ensembl:tripartite motif containing 59 [Source:HGNC Symbol;Acc:30834]	244.842	85.0871	170.764	65.3973	0.347518	0.697445	0.2671	-1.52484	-0.519848	-1.90455
ensembl:ENSXETG00000007675,entrez:100379899	1213.85	1084.76	651.004	726.222	0.89365	0.536314	0.59828	-0.162219	-0.898851	-0.741107	1	0.00193326	0.0181076	entrez:mlkl,ensembl:MLKL	entrez:mixed lineage kinase domain-like,ensembl:mixed lineage kinase domain-like [Source:Jamboree;Acc:XB-GENE-948713]	1197.16	845.662	574.12	583.751	0.706388	0.479567	0.487612	-0.501468	-1.0602	-1.0362
ensembl:ENSXETG00000010161,entrez:100486422	165.206	134.31	50.3747	51.2242	0.812983	0.30492	0.310062	-0.298703	-1.7135	-1.68937	1	0.00015919	0.000220466	entrez:LOC100486422,ensembl:PARP14.3	entrez:poly [ADP-ribose,ensembl:poly (ADP-ribose) polymerase family, member 14, gene 3 [Source:Jamboree;Acc:XB-GENE-6458585]	223.49	197.958	74.3412	67.5415	0.885759	0.332638	0.302213	-0.175015	-1.58797	-1.72636
ensembl:ENSXETG00000015995,entrez:100170434	128.027	144.619	44.4137	48.8754	1.1296	0.34691	0.38176	0.175813	-1.52737	-1.38926	0.992783	0.000214604	0.00535199	entrez:LOC100170434,ensembl:LGALS1	entrez:uncharacterized LOC100170434,ensembl:lectin, galactoside-binding, soluble, 1 [Source:Jamboree;Acc:XB-GENE-971978]	122.421	350.767	128.073	332.347	2.86525	1.04617	2.71479	1.51866	0.0651143	1.44084
entrez:100124784	67.8074	45.0546	52.9909	19.4374	0.66445	0.781492	0.286656	-0.589768	-0.355698	-1.80261	0.889487	0.85856	0.00204546	entrez:pqlc1.2,ensembl:PQLC1.2	entrez:PQ loop repeat containing 1, gene 2,ensembl:PQ loop repeat containing 1, gene 2 [Source:RefSeq peptide;Acc:NP_001096230]	361.569	277.836	344.472	132.939	0.768416	0.952714	0.367672	-0.38004	-0.0698844	-1.44351
entrez:100488202	44.8892	24.0214	28.2984	10.6761	0.535127	0.630407	0.237832	-0.902046	-0.665645	-2.07199	0.445821	0.557022	0.0101301	entrez:LOC100488202	entrez:von Willebrand factor C and EGF domain-containing protein-like	NA	NA	NA	NA	NA	NA	NA	NA	NA	NA
entrez:100489160	36.0358	21.2548	26.8534	6.22363	0.589825	0.745187	0.172707	-0.761642	-0.424325	-2.5336	0.805596	0.85856	0.00285803	entrez:LOC100489160	entrez:GAS2-like protein 3-like	391.463	208.377	294.421	85.2309	0.532303	0.752104	0.217724	-0.909681	-0.410996	-2.19943
entrez:100493989	40.0159	26.448	29.6762	12.2072	0.660936	0.741609	0.305058	-0.597418	-0.43127	-1.71285	0.967642	0.884961	0.0396851	entrez:LOC100493989	entrez:uncharacterized LOC100493989	NA	NA	NA	NA	NA	NA	NA	NA	NA	NA
ensembl:ENSXETG00000003766,entrez:779829	2496.73	1830.73	959.423	864.509	0.733251	0.384272	0.346257	-0.447621	-1.3798	-1.53008	0.917266	0.0120426	0.00964053	entrez:hpd,ensembl:HPD	entrez:4-hydroxyphenylpyruvate dioxygenase,ensembl:4-hydroxyphenylpyruvate dioxygenase [Source:Jamboree;Acc:XB-GENE-955609]	4983.68	1710.43	2571.03	1011.51	0.343206	0.51589	0.202965	-1.54286	-0.954865	-2.30069
ensembl:ENSXETG00000007985,entrez:100145202	740.147	585.343	224.999	209.673	0.790847	0.303992	0.283286	-0.338529	-1.71789	-1.81967	1	0.00624214	0.00407677	entrez:parp9,ensembl:PARP9	entrez:poly (ADP-ribose) polymerase family, member 9,ensembl:poly (ADP-ribose) polymerase family, member 9 [Source:Jamboree;Acc:XB-GENE-1010331]	969.404	654.65	479.906	214.417	0.675312	0.495052	0.221185	-0.566374	-1.01435	-2.17668
ensembl:ENSXETG00000012121,entrez:734077	56.3474	40.1959	11.5798	7.97813	0.713359	0.205507	0.141588	-0.4873	-2.28274	-2.82023	1	0.0202659	0.00389599	entrez:LOC734077,ensembl:XB-GENE-5729976	entrez:novel C3HC4 type (RING finger) and B-box zinc finger protein with SPRY domain,ensembl:novel C3HC4 type (RING finger) and B-box zinc finger protein with SPRY domain [Source:Jamboree;Acc:XB-GENE-5729976]	92.5275	64.2495	44.1631	45.5637	0.694382	0.477297	0.492434	-0.526198	-1.06704	-1.022
ensembl:ENSXETG00000024517,entrez:733556	354.949	295.804	164.9	153.117	0.833371	0.464573	0.431378	-0.262969	-1.10602	-1.21298	1	0.0347383	0.0123977	entrez:LOC733556,ensembl:XB-GENE-5734925	entrez:uncharacterized LOC733556,ensembl:hypothetical protein LOC733556 [Source:Jamboree;Acc:XB-GENE-5734925]	1042	1073.14	602.826	465.286	1.02988	0.578527	0.44653	0.0424793	-0.789545	-1.16317
ensembl:ENSXETG00000024682	764.571	618.308	265.608	239.791	0.808699	0.347394	0.313628	-0.306325	-1.52535	-1.67288	1	0.00656756	0.00248543	ensembl:DTX3L	ensembl:deltex 3-like (Drosophila) [Source:HGNC Symbol;Acc:30323]	1187.2	920.33	556.455	278.207	0.775211	0.468712	0.234338	-0.367339	-1.09323	-2.09333
ensembl:ENSXETG00000026029,entrez:445259	66.1987	41.1625	9.30878	6.05245	0.621803	0.140619	0.0914287	-0.685471	-2.83014	-3.45121	1	0.151308	0.0389992	entrez:psmb9,ensembl:PSMB9	entrez:proteasome (prosome, macropain) subunit, beta type, 9,ensembl:proteasome (prosome, macropain) subunit, beta type, 9 (large multifunctional peptidase 2) [Source:Jamboree;Acc:XB-GENE-481018]	NA	NA	NA	NA	NA	NA	NA	NA	NA	NA
ensembl:ENSXETG00000027413,entrez:100487912	705.512	546.896	235.336	185.312	0.775176	0.333567	0.262664	-0.367405	-1.58395	-1.92871	1	0.0158146	0.0026508	entrez:LOC100487912	entrez:poly [ADP-ribose	640.575	399.389	181.069	108.817	0.623484	0.282666	0.169874	-0.681575	-1.82283	-2.55747
entrez:100127727	57.2536	36.794	9.51859	6.13804	0.642649	0.166253	0.107208	-0.637898	-2.58855	-3.22152	1	0.00532519	0.000757006	entrez:hla-dqa1,ensembl:HLA-DQA1	entrez:major histocompatibility complex, class II, DQ alpha 1,ensembl:major histocompatibility complex, class II, DQ alpha 1 precursor [Source:RefSeq peptide;Acc:NP_001106538]	146.621	88.5601	81.7017	54.1404	0.604009	0.557232	0.369255	-0.727359	-0.843649	-1.43731
entrez:100158538	939.415	867.007	580.54	559.307	0.922922	0.61798	0.595377	-0.115719	-0.694368	-0.748124	1	0.0458665	0.0326005	entrez:LOC100158538	entrez:uncharacterized LOC100158538	1308.2	1206.85	871.485	571.422	0.922528	0.666173	0.436801	-0.116336	-0.586032	-1.19495
ensembl:ENSXETG00000003737,entrez:550020	105.015	224.154	67.6169	220.443	2.1345	0.643879	2.09916	1.0939	-0.635139	1.06981	0.00302803	0.249332	0.00453048	entrez:cpn1,ensembl:CPN1	entrez:carboxypeptidase N, polypeptide 1,ensembl:carboxypeptidase N, polypeptide 1 [Source:Jamboree;Acc:XB-GENE-967670]	49.8225	263.944	46.3712	352.717	5.29768	0.930729	7.07946	2.40536	-0.103568	2.82364
ensembl:ENSXETG00000004959,entrez:613048	498.754	554.508	353.33	870.936	1.11179	0.708427	1.74623	0.152882	-0.49731	0.80424	1	0.250779	0.00503927	entrez:epb41l3,ensembl:EPB41L3	entrez:erythrocyte membrane protein band 4.1-like 3,ensembl:erythrocyte membrane protein band 4.1-like 3 [Source:Jamboree;Acc:XB-GENE-1006073]	482.567	1026.26	373.914	1095.67	2.12666	0.774845	2.27051	1.08859	-0.368021	1.18302
ensembl:ENSXETG00000006932,entrez:100151712	46.5428	64.3206	30.0045	106.107	1.38197	0.644665	2.27978	0.466724	-0.633378	1.18889	0.988973	0.396178	0.0215985	entrez:cdh2,ensembl:CDH2	entrez:cadherin 2, type 1, N-cadherin (neuronal),ensembl:cadherin 2, type 1, N-cadherin (neuronal) [Source:Jamboree;Acc:XB-GENE-951659]	35.5875	107.661	48.5794	119.002	3.02525	1.36507	3.34392	1.59706	0.448974	1.74154
ensembl:ENSXETG00000007501,entrez:394733	1438.1	1937.4	1266.04	2313.41	1.3472	0.88036	1.60866	0.429962	-0.183834	0.68586	0.47135	0.80001	0.012713	entrez:fscn1,ensembl:FSCN1	entrez:fascin homolog 1, actin-bundling protein,ensembl:fascin homolog 1, actin-bundling protein [Source:Jamboree;Acc:XB-GENE-488979]	882.57	2818.29	1196.82	3901.86	3.19328	1.35606	4.42102	1.67504	0.439423	2.14438
ensembl:ENSXETG00000015929,entrez:100486141	92.8092	191.13	78.0283	198.641	2.05939	0.840738	2.14032	1.04221	-0.250271	1.09782	0.0060197	0.875145	0.00327654	entrez:LOC100486141,ensembl:GXYLT2	entrez:glucoside xylosyltransferase 2-like,ensembl:glucoside xylosyltransferase 2 [Source:Jamboree;Acc:XB-GENE-5889629]	85.41	276.099	94.9506	211.737	3.23263	1.1117	2.47907	1.69271	0.152772	1.3098
ensembl:ENSXETG00000016579,entrez:394862	744.21	1186	584.848	1196.97	1.59364	0.785864	1.60837	0.672323	-0.347649	0.685601	0.0676157	0.456204	0.0105084	entrez:pdlim4,ensembl:PDLIM4	entrez:PDZ and LIM domain 4,ensembl:PDZ and LIM domain 4 [Source:Jamboree;Acc:XB-GENE-1001790]	429.897	1012.36	400.412	1225.4	2.3549	0.931413	2.85044	1.23566	-0.102506	1.51118
ensembl:ENSXETG00000016685,entrez:100036709	526.36	796.339	396.674	812.221	1.51292	0.753618	1.54309	0.597332	-0.408095	0.625822	0.0671302	0.512923	0.0378021	entrez:hps5,ensembl:HPS5	entrez:Hermansky-Pudlak syndrome 5,ensembl:Hermansky-Pudlak syndrome 5 [Source:Jamboree;Acc:XB-GENE-5931110]	196.443	571.299	251.73	543.548	2.90822	1.28144	2.76695	1.54014	0.357764	1.4683
ensembl:ENSXETG00000019411,entrez:595086	1235.7	3218	983.4	3784.77	2.60419	0.795823	3.06285	1.38084	-0.32948	1.61488	0.00117681	0.798845	0.00022544	entrez:mafb	entrez:v-maf musculoaponeurotic fibrosarcoma oncogene homolog B	1311.04	3743.83	1726.04	3970.47	2.85561	1.31654	3.02848	1.5138	0.39675	1.59859
ensembl:ENSXETG00000019549,entrez:496834	33.6104	67.0864	21.0777	79.3583	1.996	0.627118	2.36113	0.997114	-0.67319	1.23948	0.27036	0.472317	0.0345818	entrez:foxj1,ensembl:FOXJ1	entrez:forkhead box J1,ensembl:forkhead box J1 [Source:Jamboree;Acc:XB-GENE-853648]	25.623	74.6683	27.2339	98.632	2.91411	1.06287	3.84935	1.54306	0.0879639	1.94462
ensembl:ENSXETG00000022175,entrez:100491050	25.6408	51.0772	21.8876	61.5257	1.99202	0.853624	2.39952	0.994235	-0.228328	1.26275	0.378259	0.927529	0.0242043	entrez:tmem132c,ensembl:TMEM132C	entrez:transmembrane protein 132C,ensembl:transmembrane protein 132C [Source:Jamboree;Acc:XB-GENE-952799]	112.457	253.525	58.8841	339.852	2.25443	0.523617	3.02207	1.17276	-0.933417	1.59554
ensembl:ENSXETG00000019985	10.1539	76.6236	3.95448	41.4461	7.54621	0.389454	4.08179	2.91575	-1.36048	2.0292	1.05418e-06	0.231534	0.000905592	NA	NA	29.8935	189.275	19.8734	122.218	6.33166	0.664806	4.08844	2.66258	-0.588994	2.03155
ensembl:ENSXETG00000009704,entrez:100485234	409.644	291.437	238.205	154.633	0.711439	0.581491	0.377482	-0.491187	-0.78217	-1.40552	0.892249	0.199163	0.000973097	entrez:LOC100485234,ensembl:TNFRSF19	entrez:tumor necrosis factor receptor superfamily member 19-like,ensembl:tumor necrosis factor receptor superfamily, member 19 [Source:Jamboree;Acc:XB-GENE-483770]	1434.89	698.062	1067.27	480.295	0.486492	0.743803	0.334726	-1.03951	-0.427007	-1.57895
ensembl:ENSXETG00000011699,entrez:100487448	240.133	173.548	162.551	108.669	0.722718	0.676919	0.452536	-0.468495	-0.562945	-1.1439	0.664784	0.275427	0.00265062	entrez:LOC100487448,ensembl:NCOA7	entrez:nuclear receptor coactivator 7-like,ensembl:nuclear receptor coactivator 7 [Source:Jamboree;Acc:XB-GENE-6048551]	573.671	397.652	429.118	252.476	0.693171	0.748021	0.440107	-0.528716	-0.418848	-1.18407
ensembl:ENSXETG00000011747,entrez:100158567	604.103	446.426	413.065	298.769	0.73899	0.683766	0.494567	-0.436373	-0.548426	-1.01576	0.57661	0.180968	0.0011099	entrez:phip,ensembl:PHIP	entrez:pleckstrin homology domain interacting protein,ensembl:pleckstrin homology domain interacting protein [Source:Jamboree;Acc:XB-GENE-988009]	2232.05	1121.76	1376.42	847.485	0.50257	0.61666	0.379689	-0.992603	-0.697452	-1.39711
ensembl:ENSXETG00000013385,entrez:100145110	309.037	238.974	221.908	172.072	0.773286	0.71806	0.556801	-0.370925	-0.477823	-0.844767	0.81128	0.396324	0.0292166	entrez:LOC100145110,ensembl:XB-GENE-5780652	entrez:uncharacterized LOC100145110,ensembl:hypothetical protein LOC100145110 [Source:Jamboree;Acc:XB-GENE-5780652]	343.064	145.864	145.002	145.804	0.42518	0.422668	0.425005	-1.23386	-1.2424	-1.23445
ensembl:ENSXETG00000022599	187.27	122.799	101.192	58.789	0.655733	0.540353	0.313926	-0.60882	-0.888026	-1.6715	0.992409	0.488679	0.0283485	NA	NA	741.644	416.753	320.182	150.092	0.561932	0.43172	0.202378	-0.831533	-1.21183	-2.30488
ensembl:ENSXETG00000005177	421.522	163.892	64.766	89.6593	0.38881	0.153648	0.212704	-1.36286	-2.7023	-2.23308	0.134603	2.28561e-06	0.000334023	ensembl:MX1	ensembl:myxovirus (influenza virus) resistance 1, interferon-inducible protein p78 [Source:Jamboree;Acc:XB-GENE-996855]	NA	NA	NA	NA	NA	NA	NA	NA	NA	NA
ensembl:ENSXETG00000016088,entrez:100127621	51.1321	20.7285	7.86238	12.4306	0.405391	0.153766	0.243108	-1.30261	-2.70119	-2.04033	0.268585	0.000199867	0.0194218	entrez:tmem173,ensembl:TMEM173	entrez:transmembrane protein 173,ensembl:transmembrane protein 173 [Source:Jamboree;Acc:XB-GENE-5880492]	NA	NA	NA	NA	NA	NA	NA	NA	NA	NA
ensembl:ENSXETG00000000221,entrez:100494600	149.998	451.283	123.956	314.98	3.00861	0.826388	2.0999	1.5891	-0.27511	1.07032	5.69152e-08	0.736318	0.00118541	entrez:LOC100494600,ensembl:SERTAD4	entrez:SERTA domain-containing protein 4-like,ensembl:SERTA domain containing 4 [Source:Jamboree;Acc:XB-GENE-943347]	331.676	699.798	327.543	757.429	2.10989	0.98754	2.28364	1.07717	-0.018089	1.19134
entrez:100329166	71.5558	224.333	64.6342	148.032	3.13508	0.90327	2.06876	1.6485	-0.146771	1.04877	4.07927e-07	0.957076	0.00788562	entrez:ifnlr1,ensembl:IL28RA	entrez:interferon, lambda receptor 1,ensembl:interleukin 28 receptor, alpha (interferon, lambda receptor) precursor [Source:RefSeq peptide;Acc:NP_001165238]	353.028	1408.28	328.279	977.207	3.98914	0.929895	2.76807	1.99608	-0.104861	1.46888
ensembl:ENSXETG00000011083,entrez:493497	666.254	872.219	844.951	1175.95	1.30914	1.26821	1.76502	0.388619	0.342796	0.819683	0.69328	0.589685	0.0148064	entrez:ahsa1,ensembl:AHSA1	entrez:AHA1, activator of heat shock 90kDa protein ATPase homolog 1,ensembl:AHA1, activator of heat shock 90kDa protein ATPase homolog 1 [Source:Jamboree;Acc:XB-GENE-1006913]	86.8335	378.551	284.852	526.931	4.3595	3.28044	6.06829	2.12416	1.71389	2.60129
entrez:100036737	14.2947	71.5986	57.6961	436.617	5.00874	4.03618	30.5439	2.32445	2.01299	4.93281	0.32263	0.29455	0.000122976	entrez:dio2	entrez:deiodinase, iodothyronine, type 2	32.7405	236.16	128.809	998.113	7.21309	3.93424	30.4856	2.85062	1.97608	4.93005
ensembl:ENSXETG00000004164,entrez:100145686	68.1344	107.8	78.7884	132.207	1.58217	1.15637	1.94038	0.661907	0.209598	0.956341	0.460199	0.882975	0.0411279	entrez:kif3a,ensembl:KIF3A	entrez:kinesin family member 3A,ensembl:kinesin family member 3A [Source:Jamboree;Acc:XB-GENE-986464]	160.856	427.172	178.124	482.975	2.65563	1.10736	3.00254	1.40905	0.14712	1.58618
ensembl:ENSXETG00000013492,entrez:780766	420.43	810.735	535.402	1014.89	1.92835	1.27346	2.41394	0.947365	0.348758	1.27139	0.0768088	0.782364	0.00506676	entrez:insig1,ensembl:INSIG1	entrez:insulin induced gene 1,ensembl:insulin induced gene 1 [Source:Jamboree;Acc:XB-GENE-487039]	166.55	772.73	227.44	991.68	4.63964	1.3656	5.95427	2.21401	0.449534	2.57392
entrez:100379670	406.232	949.497	521.103	1361.38	2.33733	1.28277	3.35125	1.22486	0.359265	1.7447	0.0260469	0.794218	0.000208517	entrez:zdhhc23,ensembl:ZDHHC23	entrez:zinc finger, DHHC-type containing 23,ensembl:zinc finger, DHHC-type containing 23 [Source:HGNC Symbol;Acc:28654]	535.236	843.925	571.912	1126.76	1.57673	1.06852	2.10517	0.65694	0.0956175	1.07394
ensembl:ENSXETG00000002185	20.0594	77.5205	47.7077	122.683	3.86455	2.37832	6.11601	1.9503	1.24994	2.61259	0.129536	0.453261	0.012713	NA	NA	25.623	57.3036	90.5343	203.16	2.23641	3.53332	7.92883	1.16119	1.82103	2.98711
ensembl:ENSXETG00000003036,entrez:100493727	734.09	1418.32	1034.45	1636.93	1.93209	1.40915	2.22988	0.950159	0.49483	1.15696	0.00718971	0.300239	0.000144878	entrez:LOC100493727,ensembl:VARS2	entrez:valyl-tRNA synthetase, mitochondrial-like,ensembl:valyl-tRNA synthetase 2, mitochondrial (putative) [Source:Jamboree;Acc:XB-GENE-6046089]	233.454	738.001	641.837	1491.81	3.16122	2.74931	6.39016	1.66048	1.45907	2.67585
ensembl:ENSXETG00000005387,entrez:613074	233.179	1011.26	517.112	1132.41	4.33682	2.21766	4.85639	2.11664	1.14904	2.27988	0.0124611	0.292282	0.00349123	entrez:pm20d2,ensembl:PM20D2	entrez:peptidase M20 domain containing 2,ensembl:peptidase M20 domain containing 2 [Source:Jamboree;Acc:XB-GENE-969482]	1178.66	2783.56	1491.24	2393.43	2.36164	1.2652	2.03064	1.23979	0.339367	1.02194
ensembl:ENSXETG00000007838,entrez:100491770	198.439	287.4	261.056	315.96	1.44831	1.31555	1.59223	0.534366	0.395666	0.671049	0.546569	0.496256	0.0389992	entrez:adamts7,ensembl:ADAMTS7	entrez:ADAM metallopeptidase with thrombospondin type 1 motif, 7,ensembl:ADAM metallopeptidase with thrombospondin type 1 motif, 7 [Source:Jamboree;Acc:XB-GENE-6037434]	696.092	1128.71	574.12	1701.94	1.62149	0.824777	2.44499	0.697321	-0.277925	1.28983
ensembl:ENSXETG00000011962,entrez:493325	430.219	717.325	597.609	851.6	1.66735	1.38908	1.97946	0.737555	0.47413	0.985105	0.0708097	0.347451	0.00044408	entrez:dact1,ensembl:DACT1	entrez:dapper, antagonist of beta-catenin,ensembl:dapper, antagonist of beta-catenin [Source:Jamboree;Acc:XB-GENE-478639]	562.283	1238.1	758.869	1411.4	2.20193	1.34962	2.51013	1.13877	0.432555	1.32776
ensembl:ENSXETG00000012821,entrez:394557	88.6346	160.161	119.318	159.643	1.80698	1.34618	1.80113	0.853579	0.42887	0.848902	0.176024	0.679536	0.0496004	entrez:sult1a1,ensembl:SULT1A1	entrez:sulfotransferase family, cytosolic, 1A, phenol-preferring, member 1,ensembl:sulfotransferase family, cytosolic, 1A, phenol-preferring, member 1 [Source:Jamboree;Acc:XB-GENE-970475]	170.82	329.93	163.403	400.96	1.93145	0.956582	2.34727	0.949681	-0.0640391	1.23098
ensembl:ENSXETG00000013710,entrez:548746	55.2729	90.8813	70.2252	106.294	1.64423	1.27052	1.92307	0.717411	0.345416	0.943412	0.351129	0.686584	0.0430867	entrez:mmp16,ensembl:MMP16	entrez:matrix metallopeptidase 16 (membrane-inserted),ensembl:matrix metallopeptidase 16 (membrane-inserted) [Source:Jamboree;Acc:XB-GENE-1007177]	68.328	147.6	50.7876	144.196	2.16017	0.74329	2.11034	1.11114	-0.428002	1.07748
ensembl:ENSXETG00000017316,entrez:100495409	121.481	250.176	182.995	348.248	2.05939	1.50637	2.8667	1.04222	0.591077	1.51939	0.154691	0.605681	0.00402588	entrez:LOC100495409,ensembl:EMILIN3	entrez:EMILIN-3-like,ensembl:elastin microfibril interfacer 3 [Source:Jamboree;Acc:XB-GENE-982469]	163.703	276.099	345.944	580.535	1.68659	2.11325	3.54628	0.754109	1.07946	1.82631
ensembl:ENSXETG00000022741	46.7037	141.09	102.84	211.263	3.02096	2.20196	4.52348	1.59501	1.13879	2.17743	0.0606449	0.20508	0.00451272	NA	NA	76.869	307.356	198.734	742.956	3.99843	2.58536	9.66522	1.99943	1.37036	3.2728
ensembl:ENSXETG00000025011,entrez:779571	47.8415	113.135	75.2441	125.779	2.3648	1.57278	2.62908	1.24172	0.653316	1.39456	0.0250229	0.513108	0.00197229	entrez:plekhg4	entrez:pleckstrin homology domain containing, family G (with RhoGef domain) member 4	79.716	237.897	97.1588	220.85	2.9843	1.21881	2.77046	1.57739	0.285475	1.47012
entrez:100495741	41.5405	257.223	123.016	241.812	6.1921	2.96134	5.8211	2.63043	1.56625	2.54129	0.0157285	0.19113	0.0164877	entrez:LOC100495741	entrez:desmoglein-1-like	778.655	1182.54	2275.87	3402.27	1.51869	2.92282	4.36942	0.60283	1.54736	2.12744
ensembl:ENSXETG00000002597,entrez:100124893	109.911	179.612	182.941	243.011	1.63417	1.66445	2.21099	0.708556	0.735048	1.14469	0.19092	0.092825	0.00101249	entrez:lpar1,ensembl:LPAR1	entrez:lysophosphatidic acid receptor 1,ensembl:lysophosphatidic acid receptor 1 [Source:Jamboree;Acc:XB-GENE-958415]	167.973	347.294	185.485	410.073	2.06756	1.10425	2.4413	1.04793	0.143072	1.28765
ensembl:ENSXETG00000003641,entrez:780375	32.0238	62.7952	57.7342	89.9626	1.96089	1.80285	2.80924	0.971509	0.850281	1.49018	0.362552	0.30637	0.000958321	entrez:slc6a13,ensembl:SLC6A13	entrez:solute carrier family 6 (neurotransmitter transporter, GABA), member 13,ensembl:solute carrier family 6 (neurotransmitter transporter, GABA), member 13 [Source:Jamboree;Acc:XB-GENE-5947897]	68.328	60.7765	95.6867	159.205	0.889482	1.4004	2.33001	-0.168963	0.485841	1.22034
ensembl:ENSXETG00000014465,entrez:100145729	407.762	557.598	536.404	677.27	1.36746	1.31548	1.66094	0.451496	0.39559	0.732002	0.651893	0.476231	0.0233632	entrez:kdelc2,ensembl:KDELC2	entrez:KDEL (Lys-Asp-Glu-Leu) containing 2,ensembl:KDEL (Lys-Asp-Glu-Leu) containing 2 [Source:Jamboree;Acc:XB-GENE-1002530]	338.793	795.304	532.165	1030.28	2.34746	1.57077	3.04102	1.2311	0.65147	1.60455
ensembl:ENSXETG00000015490,entrez:100379976	308.794	608.51	527.438	859.744	1.9706	1.70805	2.7842	0.978634	0.772354	1.47726	0.0920917	0.208896	0.00399519	entrez:adamtsl5,ensembl:ADAMTSL5	entrez:ADAMTS-like 5,ensembl:ADAMTS-like 5 [Source:Jamboree;Acc:XB-GENE-5867327]	1239.87	2684.59	1013.54	3336.33	2.16522	0.81746	2.69088	1.11451	-0.29078	1.42808
ensembl:ENSXETG00000001963,entrez:100488530	70.5526	34.1743	19.3114	8.38367	0.484381	0.273716	0.118829	-1.04579	-1.86925	-3.07305	0.872416	0.123797	0.00136806	entrez:LOC100488530,ensembl:URGCP	entrez:interferon-induced very large GTPase 1-like,ensembl:upregulator of cell proliferation [Source:Jamboree;Acc:XB-GENE-5897303]	362.993	196.221	187.693	106.673	0.540566	0.517071	0.29387	-0.887458	-0.951564	-1.76675
ensembl:ENSXETG00000007058	64.3205	26.8833	8.58864	2.03453	0.417958	0.133529	0.0316311	-1.25857	-2.90478	-4.98251	0.998061	0.233948	0.0163779	NA	NA	233.454	123.29	36.8026	1.07209	0.52811	0.157644	0.00459228	-0.921089	-2.66526	-7.76657
ensembl:ENSXETG00000010419	53.2437	36.3278	23.009	17.0818	0.682293	0.432146	0.320823	-0.551536	-1.21041	-1.64015	0.924807	0.150269	0.0207601	NA	NA	102.492	31.2565	103.783	16.0813	0.304965	1.0126	0.156903	-1.71328	0.0180619	-2.67206
ensembl:ENSXETG00000021807,entrez:100145195	405.645	304.623	249.104	195.311	0.750958	0.614092	0.481483	-0.413196	-0.703474	-1.05444	0.566265	0.0489778	0.00140873	entrez:cdkl5,ensembl:CDKL5	entrez:cyclin-dependent kinase-like 5,ensembl:cyclin-dependent kinase-like 5 [Source:Jamboree;Acc:XB-GENE-951076]	1467.63	840.452	819.961	669.518	0.57266	0.558698	0.45619	-0.804249	-0.83986	-1.13229
ensembl:ENSXETG00000025824	39.2703	26.0579	19.096	12.1727	0.663552	0.486269	0.309972	-0.591718	-1.04017	-1.68979	0.927944	0.340148	0.0284826	NA	NA	439.862	232.687	256.146	49.316	0.529001	0.582333	0.112117	-0.918658	-0.780084	-3.15692
entrez:100380106	233.79	84.3231	44.2951	16.0252	0.360678	0.189465	0.0685452	-1.47122	-2.39999	-3.8668	0.556703	0.0213626	0.000128011	entrez:pla2g16	entrez:phospholipase A2, group XVI	NA	NA	NA	NA	NA	NA	NA	NA	NA	NA
ensembl:ENSXETG00000000847	28.3428	70.3493	36.9205	91.5629	2.48209	1.30264	3.23055	1.31155	0.381438	1.69178	0.0245178	0.831484	0.0015789	ensembl:GUSB	ensembl:glucuronidase, beta [Source:Jamboree;Acc:XB-GENE-921780]	75.4455	241.37	82.4378	178.502	3.19926	1.09268	2.36598	1.67774	0.12787	1.24244
ensembl:ENSXETG00000003758,entrez:549123	186.214	280.202	218.235	316.751	1.50473	1.17196	1.701	0.589501	0.22892	0.766386	0.256352	0.775185	0.0218531	entrez:rhof,ensembl:RHOF	entrez:ras homolog family member F (in filopodia),ensembl:ras homolog gene family, member F (in filopodia) [Source:Jamboree;Acc:XB-GENE-920536]	128.115	305.619	158.251	376.302	2.3855	1.23523	2.93722	1.25429	0.304775	1.55445
ensembl:ENSXETG00000009355,entrez:496545	867.007	1303.31	982.826	1464.81	1.50323	1.13359	1.6895	0.588066	0.180893	0.7566	0.349792	0.876885	0.0338447	entrez:smarca4,ensembl:SMARCA4	entrez:SWI/SNF related, matrix associated, actin dependent regulator of chromatin, subfamily a, member 4,ensembl:SWI/SNF related, matrix associated, actin dependent regulator of chromatin, subfamily a, member 4 [Source:Jamboree;Acc:XB-GENE-483983]	129.539	935.958	287.796	1004.55	7.22533	2.2217	7.7548	2.85306	1.15167	2.95509
ensembl:ENSXETG00000001759	65.1148	41.5267	40.1529	21.0653	0.637746	0.616648	0.32351	-0.648946	-0.69748	-1.62812	0.791326	0.425319	0.005164	NA	NA	445.556	232.687	329.015	167.246	0.522241	0.738438	0.375364	-0.937214	-0.437452	-1.41364
ensembl:ENSXETG00000004136,entrez:100379720	284.282	217.982	211.952	145.168	0.766784	0.74557	0.510649	-0.383108	-0.423585	-0.969597	0.82325	0.4562	0.00874142	entrez:chst7,ensembl:CHST7	entrez:carbohydrate (N-acetylglucosamine 6-O) sulfotransferase 7,ensembl:carbohydrate (N-acetylglucosamine 6-O) sulfotransferase 7 [Source:Jamboree;Acc:XB-GENE-967556]	758.726	612.975	488.002	329.131	0.8079	0.643186	0.433794	-0.307751	-0.636691	-1.20492
ensembl:ENSXETG00000004463,entrez:100497098	46.4924	28.9698	29.6729	13.3617	0.623109	0.638231	0.287395	-0.682444	-0.64785	-1.79889	0.877655	0.674402	0.0253573	entrez:csgalnact1,ensembl:CSGALNACT1	entrez:chondroitin sulfate N-acetylgalactosaminyltransferase 1,ensembl:chondroitin sulfate N-acetylgalactosaminyltransferase 1 [Source:Jamboree;Acc:XB-GENE-976931]	234.878	128.499	164.876	50.3881	0.547089	0.701964	0.214529	-0.870153	-0.510532	-2.22075
ensembl:ENSXETG00000005204,entrez:100497783	1109.36	930.693	892.42	693.026	0.838949	0.804449	0.62471	-0.253345	-0.313928	-0.678741	0.903978	0.521924	0.0269114	entrez:dock1,ensembl:DOCK1	entrez:dedicator of cytokinesis 1,ensembl:dedicator of cytokinesis 1 [Source:Jamboree;Acc:XB-GENE-1010793]	2911.06	1984.79	2131.61	1437.67	0.68181	0.732244	0.493864	-0.552559	-0.449604	-1.01781
ensembl:ENSXETG00000005270,entrez:549275	126.009	82.9567	76.4332	33.439	0.658341	0.606571	0.265371	-0.603093	-0.721252	-1.91392	0.866256	0.436981	0.000172772	entrez:rhbdl2,ensembl:RHBDL2	entrez:rhomboid, veinlet-like 2,ensembl:rhomboid, veinlet-like 2 [Source:Jamboree;Acc:XB-GENE-992044]	432.744	236.16	381.275	122.754	0.545727	0.881063	0.283664	-0.873749	-0.182684	-1.81775
ensembl:ENSXETG00000008733,entrez:496710	670.371	505.261	487.44	343.261	0.753703	0.727119	0.512046	-0.407931	-0.459736	-0.965655	0.739066	0.340148	0.00139192	entrez:cib3,ensembl:CIB3	entrez:calcium and integrin binding family member 3,ensembl:calcium and integrin binding family member 3 [Source:Jamboree;Acc:XB-GENE-5787572]	1856.24	1175.59	1117.33	804.065	0.633317	0.601928	0.433168	-0.659	-0.732336	-1.207
ensembl:ENSXETG00000010951,entrez:548655	242.664	141.503	132.057	62.4304	0.583124	0.544196	0.257271	-0.778126	-0.877803	-1.95864	0.654788	0.314465	0.0011099	entrez:LOC548655,ensembl:XB-GENE-5901010	entrez:uncharacterized LOC548655,ensembl:hypothetical protein LOC548655 [Source:Jamboree;Acc:XB-GENE-5901010]	748.761	421.963	613.131	187.615	0.563548	0.81886	0.250567	-0.82739	-0.288311	-1.99673
ensembl:ENSXETG00000012183,entrez:100145758	77.7669	50.7541	48.4556	27.0146	0.652644	0.623087	0.347379	-0.615632	-0.682494	-1.52542	0.685748	0.464059	0.0277417	entrez:cit,ensembl:CIT	entrez:citron (rho-interacting, serine/threonine kinase 21),ensembl:citron (rho-interacting, serine/threonine kinase 21) [Source:Jamboree;Acc:XB-GENE-981097]	595.023	135.445	555.719	101.848	0.227629	0.933945	0.171167	-2.13524	-0.0985907	-2.54652
ensembl:ENSXETG00000016135,entrez:734131	576.533	283.328	253.419	91.0103	0.491434	0.439557	0.157858	-1.02493	-1.18588	-2.6633	0.763263	0.32796	0.000431917	entrez:hhla2,ensembl:HHLA2	entrez:HERV-H LTR-associating 2,ensembl:HERV-H LTR-associating 2 [Source:Jamboree;Acc:XB-GENE-999098]	1466.21	706.744	667.599	216.562	0.482023	0.455324	0.147702	-1.05283	-1.13503	-2.75924
ensembl:ENSXETG00000020770,entrez:100145665	1199.36	863.177	856.823	589.89	0.719697	0.714399	0.491836	-0.474539	-0.485198	-1.02375	0.350664	0.191819	0.000157915	entrez:dmxl2,ensembl:DMXL2	entrez:Dmx-like 2,ensembl:Dmx-like 2 [Source:Jamboree;Acc:XB-GENE-1004082]	3261.24	2356.39	2160.31	1549.17	0.722545	0.66242	0.475023	-0.468841	-0.594181	-1.07393
ensembl:ENSXETG00000022615,entrez:100380043	250.278	164.017	170.746	114.634	0.65534	0.682228	0.458029	-0.609685	-0.551675	-1.12649	0.351129	0.315029	0.0026301	entrez:msh2,ensembl:MSH2	entrez:mutS homolog 2, colon cancer, nonpolyposis type 1,ensembl:mutS homolog 2, colon cancer, nonpolyposis type 1 [Source:Jamboree;Acc:XB-GENE-977518]	518.154	316.038	361.401	227.818	0.60993	0.697478	0.439673	-0.713284	-0.51978	-1.1855
ensembl:ENSXETG00000026238,entrez:100127822	102.775	63.9897	67.2255	34.5648	0.622622	0.654107	0.336317	-0.683571	-0.612402	-1.57211	0.592803	0.457995	0.00255457	entrez:phf15	entrez:PHD finger protein 15	324.558	93.7695	196.526	75.5821	0.288914	0.605518	0.232877	-1.79129	-0.723758	-2.10236
ensembl:ENSXETG00000026895	46.6626	31.6189	29.4814	15.7394	0.677608	0.631801	0.337303	-0.561478	-0.662459	-1.56788	0.967919	0.635189	0.0229352	NA	NA	111.033	62.513	98.6309	49.316	0.563013	0.888302	0.444156	-0.828761	-0.170877	-1.17086
entrez:100190989	375.802	265.274	273.025	159.474	0.705886	0.726512	0.424355	-0.502492	-0.460942	-1.23666	0.685688	0.515755	0.000649158	entrez:fam169a,ensembl:FAM169A	entrez:family with sequence similarity 169, member A,ensembl:family with sequence similarity 169, member A [Source:HGNC Symbol;Acc:29138]	1585.78	725.845	1187.25	437.411	0.457721	0.748686	0.275834	-1.12746	-0.417567	-1.85813
ensembl:ENSXETG00000010327,entrez:734101	486.88	594.604	647.147	852.148	1.22126	1.32917	1.75022	0.288365	0.410528	0.807539	0.896878	0.456204	0.0207835	entrez:nme4,ensembl:NME4	entrez:NME/NM23 nucleoside diphosphate kinase 4,ensembl:non-metastatic cells 4, protein expressed in [Source:Jamboree;Acc:XB-GENE-5926500]	48.399	364.659	110.408	564.454	7.53443	2.2812	11.6625	2.9135	1.18979	3.54381
ensembl:ENSXETG00000024078,entrez:100037899	1489.24	2168.27	2127.72	2989.76	1.45596	1.42873	2.00758	0.54197	0.514728	1.00546	0.635941	0.485937	0.0224666	entrez:hsp70,ensembl:HSP70	entrez:heat shock 70kDa protein,ensembl:heat shock 70kDa protein [Source:Jamboree;Acc:XB-GENE-485626]	29.8935	74.6683	38.2747	71.8298	2.49781	1.28037	2.40286	1.32066	0.356558	1.26475
ensembl:ENSXETG00000001747,entrez:100145785	144.431	115.518	215.745	263.083	0.799817	1.49376	1.82151	-0.322259	0.578946	0.865139	0.846277	0.320286	0.0249688	entrez:mettl17,ensembl:METTL17	entrez:methyltransferase like 17,ensembl:methyltransferase like 17 [Source:Jamboree;Acc:XB-GENE-1001711]	229.184	69.4589	148.682	107.745	0.303071	0.648748	0.470124	-1.72227	-0.62427	-1.08889
ensembl:ENSXETG00000009644	1121.76	768.675	584.855	551.027	0.685241	0.521374	0.491217	-0.545316	-0.93961	-1.02557	0.536278	0.0285961	0.0323232	NA	NA	2989.35	1168.65	1661.27	1069.41	0.390936	0.555729	0.357739	-1.35499	-0.847547	-1.48302
ensembl:ENSXETG00000017411,entrez:100135378	842.925	561.442	402.899	391.416	0.666065	0.477978	0.464355	-0.586266	-1.06498	-1.1067	0.37376	0.0029263	0.00836801	entrez:hmcn1,ensembl:HMCN1	entrez:hemicentin-1,ensembl:hemicentin 1 [Source:Jamboree;Acc:XB-GENE-6258572]	2973.69	1000.21	1233.62	651.829	0.336352	0.414845	0.219198	-1.57196	-1.26935	-2.18969
ensembl:ENSXETG00000023348	97.0956	43.7393	20.0894	17.4242	0.450477	0.206903	0.179454	-1.15048	-2.27297	-2.47832	0.676185	0.0069403	0.00442028	NA	NA	NA	NA	NA	NA	NA	NA	NA	NA	NA	NA
ensembl:ENSXETG00000023435,entrez:100493449	166.974	82.0164	57.0325	53.8629	0.491194	0.341566	0.322583	-1.02564	-1.54976	-1.63226	0.278362	0.00660542	0.00231034	entrez:LOC100493449,ensembl:RSAD2	entrez:radical S-adenosyl methionine domain-containing protein 2-like,ensembl:radical S-adenosyl methionine domain containing 2 [Source:Jamboree;Acc:XB-GENE-485892]	NA	NA	NA	NA	NA	NA	NA	NA	NA	NA
ensembl:ENSXETG00000023930	407.846	137.908	60.8792	41.395	0.338138	0.14927	0.101497	-1.56432	-2.744	-3.3005	0.556703	0.00816863	0.000905592	NA	NA	509.613	345.558	198.734	147.948	0.678079	0.38997	0.290314	-0.560475	-1.35856	-1.78431
entrez:100491258	292.434	210.111	165.479	155.169	0.718491	0.565866	0.53061	-0.476958	-0.821468	-0.914277	0.803536	0.0606049	0.0324643	entrez:LOC100491258	entrez:c-type lectin domain family 19 member A-like	1664.07	579.982	983.365	394.528	0.348532	0.590939	0.237086	-1.52064	-0.758919	-2.07652
ensembl:ENSXETG00000007786,entrez:550077	137.312	237.371	152.95	273.595	1.7287	1.11389	1.99251	0.789688	0.155603	0.99459	0.0780379	0.924479	0.00522496	entrez:gdpd1,ensembl:GDPD1	entrez:glycerophosphodiester phosphodiesterase domain containing 1,ensembl:glycerophosphodiester phosphodiesterase domain containing 1 [Source:Jamboree;Acc:XB-GENE-5612387]	32.7405	151.073	60.3562	169.926	4.61425	1.84347	5.19008	2.2061	0.882426	2.37576
ensembl:ENSXETG00000008188,entrez:100496912	71.5482	119.926	77.0404	146.368	1.67616	1.07676	2.04573	0.745163	0.106701	1.03261	0.298256	0.941503	0.00421261	entrez:LOC100496912	entrez:SPRY domain-containing SOCS box protein 4-like	41.2815	97.2424	52.9957	148.484	2.35559	1.28376	3.59686	1.23609	0.36038	1.84674
ensembl:ENSXETG00000013742,entrez:448335	414.841	1377.85	504.058	1628.72	3.3214	1.21506	3.92614	1.73179	0.281032	1.97311	0.00540093	0.924102	0.000736349	entrez:ndrg3,ensembl:NDRG3	entrez:NDRG family member 3,ensembl:NDRG family member 3 [Source:Jamboree;Acc:XB-GENE-941128]	1084.71	2868.65	1165.91	2744.01	2.64463	1.07486	2.52972	1.40307	0.104145	1.33898
ensembl:ENSXETG00000025309,entrez:100489152	8.49835	30.899	9.87371	47.8806	3.63588	1.16184	5.6341	1.8623	0.216409	2.49419	0.0533483	0.981383	0.000621163	entrez:LOC100489152	entrez:integrin alpha-11-like	7.1175	74.6683	12.5129	196.728	10.4908	1.75804	27.64	3.39105	0.81397	4.78869
entrez:100038231	10.836	27.1649	11.7171	38.7379	2.50692	1.08132	3.57493	1.32592	0.112792	1.83792	0.376607	1	0.0322234	entrez:rab6b	entrez:RAB6B, member RAS oncogene family	18.5055	111.134	44.1631	230.499	6.00547	2.38648	12.4557	2.58628	1.25489	3.63873
entrez:100498160	42.3479	98.9106	48.4951	123.853	2.33567	1.14516	2.92466	1.22384	0.195549	1.54827	0.0188308	0.944275	0.000795922	entrez:LOC100498160	entrez:uncharacterized protein C1orf125 homolog	62.634	138.918	55.9399	197.264	2.21793	0.893123	3.14947	1.14921	-0.163069	1.65511
ensembl:ENSXETG00000003527,entrez:394645	160.144	88.8653	75.6867	56.6899	0.554908	0.472615	0.353992	-0.849681	-1.08126	-1.49821	0.47135	0.120556	0.00889047	entrez:rrm2.1,ensembl:RRM2.1	entrez:ribonucleotide reductase M2, gene 1,ensembl:ribonucleotide reductase M2, gene 1 [Source:Jamboree;Acc:XB-GENE-947052]	755.879	234.424	574.12	217.634	0.310134	0.75954	0.287921	-1.68904	-0.396802	-1.79625
ensembl:ENSXETG00000004700,entrez:100495728	618.104	264.964	249.511	215.483	0.428672	0.403671	0.34862	-1.22205	-1.30875	-1.52027	0.278546	0.0862604	0.0336349	entrez:LOC100495728,ensembl:HPX	entrez:hemopexin-like,ensembl:hemopexin [Source:Jamboree;Acc:XB-GENE-6047737]	NA	NA	NA	NA	NA	NA	NA	NA	NA	NA
ensembl:ENSXETG00000013606,entrez:780156	448.52	293.659	305.87	214.78	0.654729	0.681953	0.478864	-0.61103	-0.552256	-1.06231	0.345214	0.237433	0.000744366	entrez:arrdc2,ensembl:ARRDC2	entrez:arrestin domain containing 2,ensembl:arrestin domain containing 2 [Source:Jamboree;Acc:XB-GENE-946088]	1279.73	767.521	703.665	400.424	0.599753	0.549856	0.312898	-0.737559	-0.862875	-1.67623
ensembl:ENSXETG00000015612,entrez:100491542	80.6989	39.5759	33.9665	25.4043	0.490415	0.420904	0.314803	-1.02793	-1.24844	-1.66748	0.305162	0.0622581	0.00460681	entrez:LOC100491542,ensembl:CCR2	entrez:chemokine XC receptor 1-like,ensembl:chemokine (C-C motif) receptor 2 [Source:Jamboree;Acc:XB-GENE-6460521]	283.277	100.715	163.403	92.1995	0.355537	0.576833	0.325475	-1.49193	-0.793773	-1.61938
ensembl:ENSXETG00000015951,entrez:549147	87.8463	44.4521	40.2169	32.078	0.506021	0.45781	0.36516	-0.982732	-1.12718	-1.4534	0.177229	0.0615166	0.0103361	entrez:rad51,ensembl:RAD51	entrez:RAD51 homolog (S. cerevisiae),ensembl:RAD51 homolog (S. cerevisiae) [Source:Jamboree;Acc:XB-GENE-1016881]	120.998	65.9859	147.21	59.5008	0.545349	1.21664	0.491752	-0.874747	0.282901	-1.024
ensembl:ENSXETG00000017606,entrez:780053	855.432	611.992	591.577	480.247	0.715418	0.691553	0.561409	-0.483141	-0.532089	-0.832876	0.550494	0.221539	0.0103123	entrez:otud4,ensembl:OTUD4	entrez:OTU domain containing 4,ensembl:OTU domain containing 4 [Source:Jamboree;Acc:XB-GENE-5900161]	1846.28	1043.62	857.5	634.675	0.565255	0.464447	0.343759	-0.823025	-1.10641	-1.54053
ensembl:ENSXETG00000021044,entrez:780015	282.154	185.01	187.961	131.188	0.655705	0.666167	0.464953	-0.608881	-0.586045	-1.10484	0.391361	0.308399	0.00327654	entrez:spon2,ensembl:SPON2	entrez:spondin 2, extracellular matrix protein,ensembl:spondin 2, extracellular matrix protein [Source:Jamboree;Acc:XB-GENE-945214]	343.064	125.026	412.925	159.205	0.36444	1.20364	0.464068	-1.45625	0.267403	-1.10759
ensembl:ENSXETG00000025058,entrez:100490352	1294.04	879.551	905.427	782.377	0.679693	0.69969	0.6046	-0.557044	-0.515213	-0.725948	0.278362	0.178623	0.0247359	entrez:LOC100490352	entrez:collagen alpha-1(VI) chain-like	2632.05	1255.47	2288.38	1148.74	0.476992	0.86943	0.436443	-1.06796	-0.201859	-1.19613
ensembl:ENSXETG00000025421,entrez:407927	166.49	108.687	107.751	75.3438	0.652813	0.647193	0.452543	-0.615257	-0.627732	-1.14387	0.509513	0.329968	0.00634939	entrez:prim1,ensembl:PRIM1	entrez:primase, DNA, polypeptide 1 (49kDa),ensembl:primase, DNA, polypeptide 1 (49kDa) [Source:Jamboree;Acc:XB-GENE-969075]	469.755	225.741	400.412	172.07	0.480551	0.852384	0.366297	-1.05724	-0.230424	-1.44891
ensembl:ENSXETG00000004032,entrez:100494084	147.914	170.561	235.196	269.367	1.15311	1.59008	1.8211	0.205528	0.669103	0.864813	1	0.149293	0.0286723	entrez:LOC100494084,ensembl:GBE1	entrez:1,4-alpha-glucan-branching enzyme-like,ensembl:glucan (1,4-alpha-), branching enzyme 1 [Source:Jamboree;Acc:XB-GENE-980510]	88.257	251.788	155.307	187.079	2.8529	1.75971	2.11971	1.51243	0.815338	1.08387
ensembl:ENSXETG00000013702,entrez:100487018	216.257	306.741	675.674	788.569	1.41841	3.12441	3.64645	0.504275	1.64358	1.86649	0.959388	0.00472596	0.00115925	entrez:LOC100487018,ensembl:MICAL2	entrez:protein MICAL-2-like,ensembl:microtubule associated monoxygenase, calponin and LIM domain containing 2 [Source:Jamboree;Acc:XB-GENE-959230]	442.709	694.589	780.951	1056.54	1.56895	1.76403	2.38654	0.649802	0.818874	1.25492
ensembl:ENSXETG00000016899,entrez:549285	200.685	238.337	369.663	415.291	1.18762	1.84201	2.06937	0.248073	0.88128	1.04919	0.992409	0.0608578	0.0211336	entrez:ccrn4l,ensembl:CCRN4L	entrez:CCR4 carbon catabolite repression 4-like,ensembl:CCR4 carbon catabolite repression 4-like [Source:Jamboree;Acc:XB-GENE-1014542]	214.949	253.525	354.777	434.731	1.17947	1.65052	2.02249	0.238136	0.72292	1.01613
ensembl:ENSXETG00000023676,entrez:548740	235.273	314.178	650.34	786.689	1.33538	2.7642	3.34374	0.417248	1.46686	1.74146	1	0.030357	0.011072	entrez:acox2,ensembl:ACOX2	entrez:acyl-CoA oxidase 2, branched chain,ensembl:acyl-CoA oxidase 2, branched chain [Source:Jamboree;Acc:XB-GENE-5845946]	1346.63	1288.46	2387.75	3450.51	0.956804	1.77313	2.56233	-0.0637048	0.826297	1.35746
ensembl:ENSXETG00000002013,entrez:496873	209.211	426.192	244.572	447.984	2.03714	1.16902	2.1413	1.02655	0.225303	1.09849	0.000747863	0.785988	0.000236872	entrez:cables2,ensembl:CABLES2	entrez:Cdk5 and Abl enzyme substrate 2,ensembl:Cdk5 and Abl enzyme substrate 2 [Source:Jamboree;Acc:XB-GENE-963205]	227.76	571.299	306.197	470.11	2.50834	1.34439	2.06406	1.32673	0.426947	1.04548
ensembl:ENSXETG00000004865,entrez:548410	112.955	421.605	173.515	505.235	3.73252	1.53614	4.4729	1.90015	0.619313	2.16121	0.0176218	0.764057	0.000959053	entrez:pnpla3,ensembl:PNPLA3	entrez:patatin-like phospholipase domain containing 3,ensembl:patatin-like phospholipase domain containing 3 [Source:Jamboree;Acc:XB-GENE-5855123]	66.9045	592.137	140.586	562.31	8.85048	2.10129	8.40466	3.14576	1.07128	3.07119
ensembl:ENSXETG00000008088	251.569	495.662	295.562	518.991	1.97028	1.17488	2.06302	0.978404	0.232509	1.04476	0.00939722	0.873614	0.000631891	ensembl:PLEKHG4	ensembl:pleckstrin homology domain containing, family G (with RhoGef domain) member 4 [Source:HGNC Symbol;Acc:24501]	368.687	911.648	356.249	758.501	2.47269	0.966265	2.05731	1.30608	-0.0495095	1.04076
ensembl:ENSXETG00000012988,entrez:100101693	50.8162	111.59	72.1429	121.417	2.19595	1.41968	2.38933	1.13485	0.505569	1.2566	0.0544239	0.665675	0.00730439	entrez:arnt2,ensembl:ARNT2	entrez:aryl-hydrocarbon receptor nuclear translocator 2,ensembl:aryl-hydrocarbon receptor nuclear translocator 2 [Source:Jamboree;Acc:XB-GENE-487404]	92.5275	166.701	118.504	204.769	1.80164	1.28075	2.21306	0.849311	0.356985	1.14604
ensembl:ENSXETG00000015712,entrez:779905	41.279	89.4745	48.115	98.4401	2.16755	1.1656	2.38475	1.11607	0.221079	1.25384	0.0464342	0.911237	0.00667424	entrez:rabl2b,ensembl:RABL2B	entrez:RAB, member of RAS oncogene family-like 2B,ensembl:RAB, member of RAS oncogene family-like 2B [Source:Jamboree;Acc:XB-GENE-979695]	18.5055	60.7765	37.5386	79.8705	3.28424	2.02851	4.31604	1.71556	1.02042	2.10971
entrez:100486715	140.103	220.898	164.8	246.873	1.57669	1.17628	1.76209	0.656895	0.234232	0.817284	0.559367	0.926075	0.0406976	entrez:LOC100486715	entrez:leptin-like	NA	NA	NA	NA	NA	NA	NA	NA	NA	NA
ensembl:ENSXETG00000000793,entrez:780317	28.823	41.6057	44.669	92.6496	1.44349	1.54977	3.21444	0.529563	0.632054	1.68457	0.835149	0.493871	0.00126526	entrez:slc24a3,ensembl:SLC24A3	entrez:solute carrier family 24 (sodium/potassium/calcium exchanger), member 3,ensembl:solute carrier family 24 (sodium/potassium/calcium exchanger), member 3 [Source:Jamboree;Acc:XB-GENE-958238]	59.787	107.661	102.311	155.453	1.80075	1.71126	2.60011	0.848595	0.775059	1.37857
ensembl:ENSXETG00000001932,entrez:780280	36.6766	41.0568	49.1945	103.558	1.11943	1.3413	2.82354	0.16276	0.423636	1.49751	1	0.718755	0.00158394	entrez:f7,ensembl:F7	entrez:coagulation factor 7 (serum prothrombin conversion accelerator),ensembl:coagulation factor 7 (serum prothrombin conversion accelerator) [Source:Jamboree;Acc:XB-GENE-5787186]	NA	NA	NA	NA	NA	NA	NA	NA	NA	NA
ensembl:ENSXETG00000006088,entrez:100145421	93.6556	101.127	118.622	163.239	1.07978	1.26658	1.74297	0.110736	0.340939	0.80155	1	0.666969	0.0489631	entrez:lrrc8d,ensembl:LRRC8D	entrez:leucine rich repeat containing 8 family, member D,ensembl:leucine rich repeat containing 8 family, member D [Source:Jamboree;Acc:XB-GENE-969887]	140.927	255.261	189.901	501.201	1.81131	1.34752	3.55647	0.857032	0.430306	1.83044
ensembl:ENSXETG00000006540,entrez:100124839	77.7371	82.0823	87.5854	155.161	1.0559	1.12669	1.99598	0.0784688	0.172089	0.997095	1	0.994493	0.0322184	entrez:LOC100124839,ensembl:C3ORF49	entrez:uncharacterized LOC100124839,ensembl:chromosome 3 open reading frame 49 [Source:Jamboree;Acc:XB-GENE-6258107]	122.421	152.81	186.957	348.428	1.24823	1.52716	2.84615	0.319883	0.610856	1.50901
ensembl:ENSXETG00000019373,entrez:100493952	11.7049	16.889	22.4399	44.1903	1.44291	1.91714	3.77539	0.528978	0.938958	1.91662	1	0.566238	0.0199552	entrez:LOC100493952,ensembl:HTR4	entrez:5-hydroxytryptamine receptor 4-like,ensembl:5-hydroxytryptamine (serotonin) receptor 4 [Source:Jamboree;Acc:XB-GENE-993770]	39.858	26.0471	72.133	150.092	0.653497	1.80975	3.76567	-0.613748	0.855791	1.91291
ensembl:ENSXETG00000026025,entrez:549553	897.9	988.972	1088.14	1449.11	1.10143	1.21187	1.61389	0.139375	0.277234	0.690542	1	0.692528	0.0228019	entrez:desi1,ensembl:PPPDE2	entrez:desumoylating isopeptidase 1,ensembl:PPPDE peptidase domain containing 2 [Source:Jamboree;Acc:XB-GENE-998981]	129.539	592.137	455.616	652.901	4.57113	3.51722	5.04021	2.19255	1.81444	2.33348
entrez:100145186	136.633	173.688	193.142	317.547	1.2712	1.41358	2.32408	0.346187	0.499355	1.21666	0.917266	0.396578	0.00020257	entrez:chkb,ensembl:CHKB	entrez:choline kinase beta,ensembl:choline kinase beta [Source:RefSeq peptide;Acc:NP_001120148]	18.5055	90.2965	64.0365	156.525	4.87944	3.4604	8.45828	2.28672	1.79094	3.08036
entrez:779619	54.1125	73.8664	80.0438	237.347	1.36505	1.47921	4.38618	0.448957	0.564828	2.13297	1	0.778305	0.00257631	entrez:sarm1	entrez:sterile alpha and TIR motif containing 1	44.1285	140.654	49.3155	265.341	3.18738	1.11754	6.01293	1.67237	0.160328	2.58807
ensembl:ENSXETG00000007231,entrez:549077	101.545	33.3833	88.7083	28.4621	0.328755	0.873588	0.280291	-1.60492	-0.194976	-1.835	0.0007615	0.880186	0.000260267	entrez:fgfr4,ensembl:FGFR4	entrez:fibroblast growth factor receptor 4,ensembl:fibroblast growth factor receptor 4 [Source:Jamboree;Acc:XB-GENE-478699]	212.102	90.2965	175.18	63.7892	0.425723	0.825926	0.300748	-1.23201	-0.275915	-1.73337
ensembl:ENSXETG00000010446,entrez:100489733	94.814	49.9848	105.224	40.5492	0.527188	1.1098	0.427671	-0.92361	0.150293	-1.22543	0.143822	0.938616	0.00968366	entrez:LOC100489733,ensembl:MYOC	entrez:myocilin-like,ensembl:myocilin, trabecular meshwork inducible glucocorticoid response [Source:Jamboree;Acc:XB-GENE-6258532]	425.627	71.1954	235.536	46.0997	0.167272	0.553388	0.10831	-2.57973	-0.853638	-3.20676
ensembl:ENSXETG00000011331,entrez:100495432	109.419	58.8712	141.823	55.3909	0.538035	1.29615	0.506227	-0.894229	0.374232	-0.982143	0.0714806	0.694763	0.0267421	entrez:LOC100495432	entrez:von Willebrand factor D and EGF domain-containing protein-like	439.862	92.033	412.189	67.0054	0.209232	0.937087	0.152333	-2.25683	-0.0937444	-2.7147
ensembl:ENSXETG00000012714,entrez:100490262	290.006	171.937	363.514	180.197	0.592874	1.25347	0.621358	-0.754202	0.325931	-0.686504	0.0737662	0.591518	0.0389657	entrez:LOC100490262,ensembl:ARHGEF37	entrez:probable guanine nucleotide exchange factor FLJ41603 homolog,ensembl:Rho guanine nucleotide exchange factor (GEF) 37 [Source:Jamboree;Acc:XB-GENE-988765]	1279.73	621.657	1137.94	374.158	0.485773	0.889202	0.292374	-1.04165	-0.169417	-1.77412
ensembl:ENSXETG00000018734,entrez:100496094	56.284	22.6172	50.4462	18.3573	0.401841	0.896279	0.326154	-1.3153	-0.15798	-1.61637	0.154691	0.969337	0.0167817	entrez:LOC100496094,ensembl:AQPEP	entrez:aminopeptidase Q-like,ensembl:laeverin [Source:Jamboree;Acc:XB-GENE-980447]	493.955	98.9789	277.491	85.7669	0.200381	0.561775	0.173633	-2.31919	-0.831936	-2.52589
ensembl:ENSXETG00000021160,entrez:549325	378.49	200.887	463.62	197.615	0.530759	1.22492	0.522115	-0.913871	0.292689	-0.937561	0.0666188	0.844666	0.0277782	entrez:znf395,ensembl:ZNF395	entrez:zinc finger protein 395,ensembl:zinc finger protein 395 [Source:Jamboree;Acc:XB-GENE-1218956]	1403.57	791.831	1181.36	500.665	0.564155	0.841683	0.356708	-0.825838	-0.248651	-1.48719
ensembl:ENSXETG00000022756,entrez:100497739	336.19	185.601	284.728	180.397	0.552071	0.846926	0.536591	-0.857074	-0.239692	-0.898105	0.0412061	0.856762	0.00822967	entrez:LOC100497739,ensembl:COL21A1	entrez:collagen alpha-1(XXI) chain-like,ensembl:collagen, type XXI, alpha 1 [Source:Jamboree;Acc:XB-GENE-952329]	741.644	192.748	417.341	154.917	0.259894	0.562725	0.208883	-1.94401	-0.829499	-2.25924
ensembl:ENSXETG00000023030,entrez:100492271	215.613	103.492	202.78	85.9033	0.47999	0.940481	0.398414	-1.05892	-0.0885286	-1.32766	0.00454502	0.96239	0.00024103	entrez:LOC100492271,ensembl:TGFBR3	entrez:transforming growth factor beta receptor type 3-like,ensembl:transforming growth factor, beta receptor 3 [Source:Jamboree;Acc:XB-GENE-478196]	501.072	217.059	359.929	205.841	0.433189	0.718318	0.4108	-1.20693	-0.477305	-1.28349
entrez:100486178	250.1	147.211	440.504	140.365	0.588609	1.76131	0.561235	-0.764618	0.81665	-0.833324	0.0489328	0.0407746	0.00503927	entrez:lonrf3	entrez:LON peptidase N-terminal domain and ring finger 3	1322.43	336.876	1189.46	257.837	0.254739	0.899448	0.194972	-1.97291	-0.152888	-2.35866
entrez:100491814	350.662	181.566	504.492	186.088	0.517781	1.43869	0.530677	-0.949586	0.524751	-0.914093	0.00150584	0.325324	0.00442028	entrez:LOC100491814,ensembl:FAM40B	entrez:protein FAM40B-like,ensembl:family with sequence similarity 40, member B [Source:HGNC Symbol;Acc:22209]	1578.66	291.727	1623.73	224.066	0.184794	1.02855	0.141934	-2.43601	0.040609	-2.81671
ensembl:ENSXETG00000004464,entrez:780161	282.016	270.655	191.165	120.933	0.959715	0.67785	0.428818	-0.0593218	-0.560961	-1.22156	1	0.382396	0.00211654	entrez:sh2d4a,ensembl:SH2D4A	entrez:SH2 domain containing 4A,ensembl:SH2 domain containing 4A [Source:Jamboree;Acc:XB-GENE-492416]	967.98	758.838	708.818	442.236	0.78394	0.732264	0.456864	-0.351185	-0.449563	-1.13016
ensembl:ENSXETG00000005963,entrez:100494702	539.712	545.888	336.199	193.328	1.01144	0.622923	0.358205	0.0164136	-0.682875	-1.48114	1	0.503986	0.0149251	entrez:LOC100494702,ensembl:TMPRSS2	entrez:uncharacterized LOC100494702,ensembl:transmembrane protease, serine 2 [Source:Jamboree;Acc:XB-GENE-5798774]	1802.15	1005.42	1506.7	616.45	0.557898	0.836055	0.342063	-0.841926	-0.258331	-1.54766
ensembl:ENSXETG00000006076,entrez:100495975	137.05	126.12	75.0789	25.2033	0.920244	0.54782	0.183898	-0.119912	-0.868227	-2.44303	1	0.66498	0.0126699	entrez:efemp1,ensembl:EFEMP1	entrez:EGF-containing fibulin-like extracellular matrix protein 1,ensembl:EGF containing fibulin-like extracellular matrix protein 1 [Source:Jamboree;Acc:XB-GENE-1012537]	1311.04	637.285	948.77	446.524	0.48609	0.723675	0.340587	-1.0407	-0.466585	-1.55391
ensembl:ENSXETG00000006296,entrez:496619	506.282	509.495	413.572	305.579	1.00635	0.816881	0.603575	0.00912768	-0.291803	-0.728395	1	0.716793	0.0333308	entrez:prss27,ensembl:PRSS27	entrez:protease, serine 27,ensembl:protease, serine 27 [Source:Jamboree;Acc:XB-GENE-5744470]	815.666	378.551	1051.08	338.243	0.4641	1.28862	0.414684	-1.10749	0.365825	-1.26992
ensembl:ENSXETG00000008529,entrez:733448	473.274	440.54	234.376	86.0501	0.930834	0.495222	0.181819	-0.103404	-1.01385	-2.45943	1	0.512923	0.00285555	entrez:foxq1,ensembl:FOXQ1	entrez:forkhead box Q1,ensembl:forkhead box Q1 [Source:Jamboree;Acc:XB-GENE-483842]	2945.22	1792.04	1017.96	958.982	0.608456	0.345631	0.325606	-0.716775	-1.5327	-1.6188
ensembl:ENSXETG00000009045,entrez:100101659	624.04	533.541	385.328	252.608	0.854979	0.617474	0.404795	-0.226038	-0.69555	-1.30474	0.995625	0.159382	0.000357638	entrez:satb1,ensembl:SATB1	entrez:SATB homeobox 1,ensembl:SATB homeobox 1 [Source:Jamboree;Acc:XB-GENE-854103]	2203.58	1456.9	1325.63	641.108	0.661152	0.60158	0.290939	-0.596947	-0.733172	-1.78121
ensembl:ENSXETG00000009056,entrez:733904	680.494	635.822	495.281	351.96	0.934353	0.727826	0.517212	-0.0979598	-0.458335	-0.951172	1	0.265756	0.00289799	entrez:ppfibp2,ensembl:PPFIBP2	entrez:PTPRF interacting protein, binding protein 2 (liprin beta 2),ensembl:PTPRF interacting protein, binding protein 2 (liprin beta 2) [Source:Jamboree;Acc:XB-GENE-1013068]	4199.33	2778.36	1931.4	1572.75	0.661619	0.459931	0.374525	-0.595927	-1.12051	-1.41687
ensembl:ENSXETG00000010009,entrez:100497431	112.594	103.879	77.3684	50.8175	0.922599	0.687146	0.451335	-0.116225	-0.541311	-1.14773	1	0.434539	0.0140482	entrez:usp54,ensembl:USP54	entrez:ubiquitin specific peptidase 54,ensembl:ubiquitin specific peptidase 54 [Source:Jamboree;Acc:XB-GENE-940633]	250.536	125.026	205.358	97.5599	0.499034	0.819676	0.389405	-1.00279	-0.286875	-1.36066
ensembl:ENSXETG00000016014,entrez:394970	1932.45	1889.41	1191.94	727.661	0.977728	0.616801	0.376549	-0.0324952	-0.697122	-1.40909	1	0.35213	0.00168317	entrez:stoml3,ensembl:STOML3	entrez:stomatin (EPB72)-like 3,ensembl:stomatin (EPB72)-like 3 [Source:Jamboree;Acc:XB-GENE-1015871]	2552.34	1390.91	2143.38	715.082	0.544957	0.839773	0.280168	-0.875785	-0.25193	-1.83564
ensembl:ENSXETG00000017021,entrez:100491492	202.471	184.189	132.193	87.3304	0.909706	0.652897	0.431323	-0.136528	-0.615072	-1.21316	1	0.335761	0.0110655	entrez:fry	entrez:furry homolog (Drosophila)	1056.24	670.278	618.283	378.983	0.63459	0.585364	0.358804	-0.656102	-0.772594	-1.47873
ensembl:ENSXETG00000025234,entrez:595023	166.936	145.281	100.975	63.4138	0.870282	0.604874	0.379869	-0.200446	-0.725294	-1.39643	1	0.396178	0.0163868	entrez:rnf222,ensembl:RNF222	entrez:ring finger protein 222,ensembl:ring finger protein 222 [Source:Jamboree;Acc:XB-GENE-944918]	421.356	213.586	259.09	149.556	0.506901	0.614896	0.35494	-0.980223	-0.701586	-1.49435
entrez:100038276	94.7094	78.5492	46.2599	24.1679	0.82937	0.488441	0.255179	-0.269912	-1.03375	-1.97042	0.999093	0.334378	0.0371776	entrez:fam181a,ensembl:FAM181A	entrez:family with sequence similarity 181, member A,ensembl:family with sequence similarity 181, member A [Source:HGNC Symbol;Acc:20491]	513.884	177.12	223.76	68.0775	0.34467	0.435429	0.132476	-1.53671	-1.19949	-2.91619
entrez:448509	209.002	202.176	131.166	82.3857	0.967342	0.627585	0.394186	-0.0479014	-0.672117	-1.34305	1	0.399696	0.0112746	entrez:cblb	entrez:Cbl proto-oncogene, E3 ubiquitin protein ligase B	1217.09	512.259	638.893	247.116	0.420888	0.524933	0.203038	-1.24849	-0.929794	-2.30018
entrez:100497349	37.9118	304.491	51.6099	324.51	8.03157	1.36132	8.55962	3.00568	0.445002	3.09755	2.41218e-15	0.66098	1.99161e-16	entrez:LOC100497349,ensembl:SCARA5	entrez:scavenger receptor class A member 5-like,ensembl:scavenger receptor class A, member 5 (putative) [Source:HGNC Symbol;Acc:28701]	39.858	399.389	55.9399	384.879	10.0203	1.40348	9.65625	3.32485	0.489008	3.27146
ensembl:ENSXETG00000003268,entrez:100492204	130.796	222.372	191.828	425.517	1.70015	1.46663	3.2533	0.765658	0.552502	1.7019	0.354823	0.497382	1.79806e-05	entrez:LOC100492204,ensembl:SLC6A9	entrez:sodium- and chloride-dependent glycine transporter 1-like,ensembl:solute carrier family 6 (neurotransmitter transporter, glycine), member 9 [Source:Jamboree;Acc:XB-GENE-948182]	230.607	329.93	435.006	563.918	1.4307	1.88635	2.44536	0.516722	0.9156	1.29005
ensembl:ENSXETG00000005046	110.735	530.164	189.692	331.884	4.7877	1.71304	2.99711	2.25933	0.776555	1.58357	7.66617e-16	0.0719489	1.85042e-07	NA	NA	882.57	2898.17	860.444	2288.91	3.28379	0.97493	2.59345	1.71536	-0.0366296	1.37487
ensembl:ENSXETG00000008282,entrez:496813	256.481	192.465	189.712	88.0935	0.750407	0.73967	0.343469	-0.414254	-0.435046	-1.54175	0.8462	0.511624	1.19346e-05	entrez:slc27a6,ensembl:SLC27A6	entrez:solute carrier family 27 (fatty acid transporter), member 6,ensembl:solute carrier family 27 (fatty acid transporter), member 6 [Source:Jamboree;Acc:XB-GENE-491992]	1027.77	717.163	661.71	441.164	0.697787	0.643833	0.429245	-0.519141	-0.635242	-1.22013
entrez:100498416	451.845	356.227	349.375	163.622	0.788385	0.773218	0.362119	-0.343028	-0.371052	-1.46546	0.947575	0.612933	1.27604e-06	entrez:LOC100498416	entrez:G-protein coupled receptor 64-like	1245.56	441.064	959.075	325.378	0.354108	0.769993	0.26123	-1.49774	-0.377082	-1.93661
ensembl:ENSXETG00000000326	144.257	61.5745	97.4036	22.6142	0.426838	0.675208	0.156763	-1.22824	-0.566596	-2.67335	0.030168	0.519387	1.98757e-10	ensembl:TMTC1	ensembl:transmembrane and tetratricopeptide repeat containing 1 [Source:HGNC Symbol;Acc:24099]	1312.47	397.652	526.277	182.791	0.302981	0.400983	0.139273	-1.7227	-1.31839	-2.84402
ensembl:ENSXETG00000014244	824.666	396.408	536.377	220.166	0.480689	0.650417	0.266976	-1.05682	-0.620564	-1.90522	0.00105581	0.134041	1.24862e-10	ensembl:ABCA12	ensembl:ATP-binding cassette, sub-family A (ABC1), member 12 [Source:HGNC Symbol;Acc:14637]	528.119	185.803	487.266	187.615	0.35182	0.922645	0.355252	-1.50709	-0.116152	-1.49309
ensembl:ENSXETG00000000890	588.328	357.295	194.742	121.308	0.607306	0.33101	0.20619	-0.719504	-1.59505	-2.27795	0.611728	0.000658507	1.06367e-06	NA	NA	892.535	854.344	614.603	231.571	0.957211	0.688604	0.259453	-0.063091	-0.538254	-1.94646
ensembl:ENSXETG00000008377	1745.59	1244.96	1334.16	670.27	0.713203	0.764301	0.383978	-0.487616	-0.387787	-1.3809	0.581859	0.524819	1.43145e-05	NA	NA	6223.54	4177.95	6752.54	2829.24	0.671314	1.085	0.454602	-0.574941	0.117693	-1.13732
ensembl:ENSXETG00000003177,entrez:548518	913.351	1764.03	827.324	2631.29	1.93138	0.905812	2.88092	0.949633	-0.142717	1.52653	0.000373583	0.917305	1.70944e-10	entrez:cd37,ensembl:CD37	entrez:CD37 molecule,ensembl:CD37 molecule [Source:Jamboree;Acc:XB-GENE-5831804]	1439.16	3038.83	1394.08	3071.53	2.11153	0.968678	2.13425	1.07829	-0.0459111	1.09373
ensembl:ENSXETG00000006064,entrez:733517	222.977	110.046	209.613	52.19	0.493529	0.940065	0.23406	-1.01879	-0.0891679	-2.09505	0.0210171	0.994156	1.42864e-07	entrez:sult1e1,ensembl:SULT1E1	entrez:sulfotransferase family 1E, estrogen-preferring, member 1,ensembl:sulfotransferase family 1E, estrogen-preferring, member 1 [Source:Jamboree;Acc:XB-GENE-5756033]	674.739	300.41	739.732	114.177	0.445223	1.09632	0.169217	-1.1674	0.132672	-2.56305
ensembl:ENSXETG00000000289,entrez:100495515	128.26	420.843	107.316	430.177	3.28117	0.836709	3.35394	1.71421	-0.257203	1.74586	5.95553e-09	0.716793	1.00728e-08	entrez:LOC100495515,ensembl:BMF	entrez:bcl-2-modifying factor-like,ensembl:Bcl2 modifying factor [Source:Jamboree;Acc:XB-GENE-982389]	214.949	711.954	224.496	610.553	3.3122	1.04442	2.84046	1.72779	0.0626963	1.50613
ensembl:ENSXETG00000009497,entrez:100493342	101.416	679.035	66.2702	499.437	6.69554	0.653449	4.92463	2.7432	-0.613853	2.30002	4.44037e-25	0.212216	1.99161e-16	entrez:myo1f,ensembl:ADAMTS10	entrez:myosin IF,ensembl:ADAM metallopeptidase with thrombospondin type 1 motif, 10 [Source:Jamboree;Acc:XB-GENE-961723]	459.791	1729.53	401.148	1557.74	3.76155	0.872458	3.38794	1.91133	-0.196842	1.76041
ensembl:ENSXETG00000019690,entrez:493350	166.219	826.726	153.04	911.186	4.97373	0.920717	5.48185	2.31433	-0.11917	2.45466	5.50515e-21	0.938254	1.78234e-22	entrez:cidea,ensembl:CIDEA	entrez:cell death-inducing DFFA-like effector a,ensembl:cell death-inducing DFFA-like effector a [Source:Jamboree;Acc:XB-GENE-953574]	45.552	534.833	72.8691	714.01	11.7412	1.59969	15.6746	3.5535	0.677792	3.97036
ensembl:ENSXETG00000021586,entrez:100489572	360.031	1091.46	359.743	1050.73	3.03158	0.999199	2.91845	1.60007	-0.00115617	1.5452	4.28064e-11	0.964411	1.28225e-09	entrez:LOC100489572,ensembl:NLRX1	entrez:NLR family member X1-like,ensembl:NLR family member X1 [Source:Jamboree;Acc:XB-GENE-6039800]	414.239	2332.08	685.264	2834.6	5.6298	1.65427	6.84291	2.49308	0.726198	2.77461
ensembl:ENSXETG00000022372,entrez:100493314	81.2485	1929.1	47.0675	1581.91	23.7432	0.579303	19.47	4.56944	-0.78761	4.28318	9.68359e-10	0.557022	1.1327e-08	entrez:LOC100493314,ensembl:MMP11	entrez:stromelysin-3-like,ensembl:matrix metallopeptidase 11 (stromelysin 3) [Source:Jamboree;Acc:XB-GENE-479265]	42.705	2651.59	47.1073	2392.9	62.0909	1.10309	56.0332	5.95631	0.141545	5.80821
ensembl:ENSXETG00000002710,entrez:100038078	91.0507	281.82	94.7832	251.783	3.0952	1.04099	2.76531	1.63003	0.0579603	1.46744	4.99221e-07	0.995166	1.69304e-06	entrez:rcor2,ensembl:RCOR2	entrez:REST corepressor 2,ensembl:REST corepressor 2 [Source:Jamboree;Acc:XB-GENE-482248]	34.164	224.005	79.4936	239.075	6.55675	2.32682	6.99787	2.71298	1.21836	2.80692
ensembl:ENSXETG00000024390,entrez:100038052	249.248	798.295	242.979	693.315	3.20282	0.97485	2.78163	1.67934	-0.0367477	1.47593	5.84797e-11	0.999676	1.60192e-08	entrez:rara,ensembl:RARA	entrez:retinoic acid receptor, alpha,ensembl:retinoic acid receptor, alpha [Source:Jamboree;Acc:XB-GENE-480836]	385.769	1017.57	346.68	1001.87	2.63778	0.898674	2.59706	1.39932	-0.15413	1.37688
ensembl:ENSXETG00000010435,entrez:100127808	187.008	251.815	328.294	569.28	1.34654	1.75551	3.04415	0.429262	0.811889	1.60604	0.763263	0.0267359	1.74218e-08	entrez:prss23,ensembl:PRSS23	entrez:protease, serine, 23,ensembl:protease, serine, 23 [Source:Jamboree;Acc:XB-GENE-944616]	98.2215	295.2	155.307	368.262	3.00545	1.58119	3.7493	1.58758	0.66101	1.90662
ensembl:ENSXETG00000023029,entrez:733741	1437.79	1157.11	849.07	378.453	0.80478	0.590537	0.263218	-0.313334	-0.759902	-1.92567	0.951674	0.126429	1.02401e-06	entrez:upk1b,ensembl:UPK1B	entrez:uroplakin 1B,ensembl:uroplakin 1B [Source:Jamboree;Acc:XB-GENE-988025]	2782.94	2314.72	2833.06	1076.91	0.831751	1.01801	0.386968	-0.265776	0.0257506	-1.36971
entrez:100489988	26.573	119.715	97.4013	185.323	4.50515	3.66542	6.9741	2.17157	1.87398	2.80201	0.00775027	0.0228839	1.85692e-05	entrez:tbx15,ensembl:TBX15	entrez:T-box 15,ensembl:T-box 15 [Source:HGNC Symbol;Acc:11594]	66.9045	378.551	113.352	289.463	5.65808	1.69423	4.32651	2.50031	0.760633	2.11321
ensembl:ENSXETG00000017019,entrez:100491492	820.484	671.55	537.901	351	0.81848	0.65559	0.427796	-0.28898	-0.609133	-1.22501	0.837975	0.0748414	1.53437e-05	entrez:fry	entrez:furry homolog (Drosophila)	2829.92	1623.6	1515.53	1031.35	0.573727	0.535538	0.364444	-0.801563	-0.900938	-1.45623
ensembl:ENSXETG00000019308,entrez:448032	812.749	643.163	434.591	196.13	0.791343	0.534717	0.241317	-0.337626	-0.903152	-2.051	0.998061	0.103352	1.01204e-06	entrez:upk1a,ensembl:UPK1A	entrez:uroplakin 1A,ensembl:uroplakin 1A [Source:Jamboree;Acc:XB-GENE-5940083]	1513.18	1128.71	1550.86	321.626	0.745917	1.0249	0.21255	-0.422914	0.0354843	-2.23413
ensembl:ENSXETG00000014571,entrez:779541	99.6633	28.5014	49.83	9.13267	0.285977	0.499983	0.0916352	-1.80603	-1.00005	-3.44795	0.0147217	0.265735	1.16606e-06	entrez:pcnxl2,ensembl:PCNXL2	entrez:pecanex-like 2,ensembl:pecanex-like 2 [Source:Jamboree;Acc:XB-GENE-5879835]	251.96	79.8777	177.388	55.2125	0.317026	0.704035	0.219132	-1.65733	-0.506281	-2.19013
ensembl:ENSXETG00000026901,entrez:733538	354.403	162.972	253.958	103.108	0.459848	0.716579	0.290935	-1.12077	-0.480803	-1.78123	0.000884213	0.374179	1.1327e-08	entrez:vrk3,ensembl:VRK3	entrez:vaccinia related kinase 3,ensembl:vaccinia related kinase 3 [Source:Jamboree;Acc:XB-GENE-986614]	2012.83	515.732	1229.21	346.284	0.256222	0.610686	0.172038	-1.96453	-0.711498	-2.5392
ensembl:ENSXETG00000002479	246.456	174.563	161.324	77.9708	0.708292	0.654575	0.316368	-0.497583	-0.611369	-1.66033	0.703814	0.252599	1.88616e-06	ensembl:MAP7	ensembl:microtubule-associated protein 7 [Source:Jamboree;Acc:XB-GENE-961210]	1590.05	786.622	1042.99	674.879	0.494715	0.655945	0.424439	-1.01533	-0.608354	-1.23637
entrez:100145165	1064.27	784.764	316.706	244.639	0.737376	0.297582	0.229866	-0.439528	-1.74864	-2.12113	0.968473	2.04249e-05	1.11518e-06	entrez:LOC100145165	entrez:uncharacterized LOC100145165	1067.63	538.306	698.513	178.502	0.504209	0.654268	0.167196	-0.987906	-0.612047	-2.58039
ensembl:ENSXETG00000010861,entrez:100493943	31.4334	87.0069	17.2511	130.046	2.76797	0.548815	4.13718	1.46883	-0.865608	2.04865	0.00290712	0.299186	1.28643e-06	entrez:LOC100493943,ensembl:AQP9	entrez:aquaporin-9-like,ensembl:aquaporin 9 [Source:Jamboree;Acc:XB-GENE-481514]	NA	NA	NA	NA	NA	NA	NA	NA	NA	NA
ensembl:ENSXETG00000018790,entrez:549321	2475.29	5969.81	1847.15	6697.53	2.41176	0.746239	2.70576	1.27009	-0.422291	1.43603	4.67268e-08	0.300354	1.43739e-09	entrez:sh3pxd2b,ensembl:SH3PXD2B	entrez:SH3 and PX domains 2B,ensembl:SH3 and PX domains 2B [Source:Jamboree;Acc:XB-GENE-1009043]	2535.25	7178.58	2170.62	7388.82	2.8315	0.856173	2.91443	1.50157	-0.224026	1.54321
entrez:100134993	467.001	3812.43	242.737	5029.32	8.16365	0.519778	10.7694	3.02921	-0.944032	3.42886	1.17508e-11	0.256763	1.37639e-13	entrez:fap,ensembl:FAP	entrez:fibroblast activation protein, alpha,ensembl:fibroblast activation protein, alpha [Source:RefSeq peptide;Acc:NP_001107145]	351.605	4118.91	292.949	4908.55	11.7146	0.833176	13.9604	3.55024	-0.263307	3.80327
ensembl:ENSXETG00000015501	542.632	192.543	125.724	37.1203	0.354832	0.231692	0.0684079	-1.49479	-2.10972	-3.86969	0.539478	0.0458665	1.53681e-05	NA	NA	673.316	368.132	383.483	72.9019	0.546745	0.569544	0.108273	-0.87106	-0.812121	-3.20725
ensembl:ENSXETG00000019945,entrez:100158508	135.362	228.588	212.59	418.986	1.68871	1.57053	3.0953	0.755923	0.651248	1.63008	0.446514	0.331604	1.99196e-05	entrez:slc35e4,ensembl:SLC35E4	entrez:solute carrier family 35, member E4,ensembl:solute carrier family 35, member E4 [Source:Jamboree;Acc:XB-GENE-980438]	251.96	635.549	272.339	701.145	2.52242	1.08088	2.78277	1.33481	0.112211	1.47652
ensembl:ENSXETG00000010439,entrez:100037885	115.856	221.724	145.009	299.944	1.91379	1.25162	2.58893	0.936429	0.323802	1.37235	0.0102483	0.626654	1.53995e-05	entrez:c11orf73,ensembl:C11ORF73	entrez:chromosome 11 open reading frame 73,ensembl:chromosome 11 open reading frame 73 [Source:Jamboree;Acc:XB-GENE-967059]	88.257	276.099	131.753	263.733	3.12835	1.49284	2.98824	1.6454	0.578055	1.5793
ensembl:ENSXETG00000018433,entrez:549639	518.09	1125.58	692.005	1465.68	2.17256	1.33569	2.82901	1.11939	0.417581	1.5003	2.24544e-05	0.35787	1.13465e-08	entrez:fbxo30,ensembl:FBXO30	entrez:F-box protein 30,ensembl:F-box protein 30 [Source:Jamboree;Acc:XB-GENE-5934558]	772.961	1512.47	993.67	1649.94	1.95672	1.28554	2.13457	0.968437	0.362371	1.09395
ensembl:ENSXETG00000019859,entrez:100493182	76.3282	239.38	134.141	340.513	3.13619	1.75742	4.46116	1.64901	0.813462	2.15742	0.000972964	0.229471	1.66181e-06	entrez:LOC100493182,ensembl:DKK2	entrez:dickkopf-related protein 2-like,ensembl:dickkopf 2 [Source:Jamboree;Acc:XB-GENE-480441]	139.503	722.372	135.433	770.83	5.17818	0.970828	5.52554	2.37245	-0.0427123	2.46612
ensembl:ENSXETG00000001058,entrez:734094	288.111	1150.28	671.176	1856.59	3.9925	2.32958	6.44402	1.99729	1.22007	2.68796	0.00211373	0.138624	1.31324e-05	entrez:klf17,ensembl:KLF17	entrez:Kruppel-like factor 17,ensembl:Kruppel-like factor 17 [Source:Jamboree;Acc:XB-GENE-939941]	1497.52	4233.52	1454.44	4953.58	2.82702	0.971229	3.30785	1.49928	-0.0421162	1.72589
ensembl:ENSXETG00000005356,entrez:100038160	1419.51	2708.74	2557.45	3878.18	1.90822	1.80164	2.73206	0.93223	0.849315	1.44999	0.00117681	0.00400946	1.3548e-09	entrez:stab2,ensembl:STAB2	entrez:stabilin 2,ensembl:stabilin 2 [Source:Jamboree;Acc:XB-GENE-491156]	1027.77	2406.75	1322.68	2746.15	2.34173	1.28695	2.67196	1.22757	0.363955	1.4179
ensembl:ENSXETG00000013877,entrez:100490592	251.772	118.519	58.7926	33.5749	0.470739	0.233515	0.133354	-1.087	-2.09841	-2.90667	0.555534	0.00241966	1.1819e-05	entrez:LOC100490592,ensembl:SAMD9L	entrez:sterile alpha motif domain-containing protein 9-like,ensembl:Samd9l protein [Source:Jamboree;Acc:XB-GENE-5880826]	183.632	114.607	117.768	47.7079	0.624115	0.641329	0.259802	-0.680117	-0.640864	-1.94452
ensembl:ENSXETG00000017066,entrez:100495336	364.428	172.767	73.4492	34.8793	0.474077	0.201547	0.0957098	-1.07681	-2.31082	-3.38519	0.682193	0.00109516	1.08615e-06	entrez:LOC100495336,ensembl:MHC2A	entrez:class II histocompatibility antigen, M alpha chain-like,ensembl:major histocompatibility complex class II alpha chain precursor [Source:Jamboree;Acc:XB-GENE-481445]	398.58	248.316	174.444	111.497	0.623	0.437664	0.279736	-0.682696	-1.1921	-1.83786
entrez:100489154	146.914	76.2311	45.6883	29.3303	0.51888	0.310986	0.199642	-0.946526	-1.68508	-2.32451	0.133411	0.000127598	1.06367e-06	entrez:LOC100489154,ensembl:FNDC1	entrez:fibronectin type III domain-containing protein 1-like,ensembl:fibronectin type III domain containing 1 [Source:HGNC Symbol;Acc:21184]	589.329	196.221	218.607	95.9518	0.332957	0.370943	0.162815	-1.58659	-1.43073	-2.61869
ensembl:ENSXETG00000018006	786.895	459.453	459.344	257.712	0.583881	0.583743	0.327504	-0.776254	-0.776596	-1.61041	0.163593	0.093244	1.42362e-05	NA	NA	1964.43	1291.94	1282.94	918.778	0.657664	0.653084	0.467707	-0.604578	-0.61466	-1.09632
entrez:100497694	777.664	380.952	418.767	150.808	0.489867	0.538494	0.193924	-1.02954	-0.892999	-2.36643	0.0035039	0.0120426	1.13357e-14	entrez:LOC100497694	entrez:lysosome-associated membrane glycoprotein 3-like	1671.19	873.445	1282.2	514.602	0.522649	0.767239	0.307925	-0.936086	-0.382252	-1.69935
entrez:100497638	282.316	94.2534	45.9612	30.3134	0.333857	0.1628	0.107374	-1.5827	-2.61883	-3.21929	0.120308	7.06784e-05	1.14991e-06	entrez:LOC100497638,ensembl:NLRC5	entrez:protein NLRC5-like,ensembl:NLR family, CARD domain containing 5 [Source:HGNC Symbol;Acc:29933]	202.137	69.4589	101.575	23.5859	0.343623	0.502506	0.116683	-1.5411	-0.992787	-3.09934
ensembl:ENSXETG00000007330,entrez:100144942	518.254	1052.06	566.966	1288.18	2.03001	1.09399	2.48561	1.02149	0.129602	1.3136	0.001249	0.931887	1.89752e-05	entrez:hyal2,ensembl:HYAL2	entrez:hyaluronoglucosaminidase 2,ensembl:hyaluronoglucosaminidase 2 [Source:Jamboree;Acc:XB-GENE-5799791]	297.512	713.69	252.466	719.37	2.39886	0.848591	2.41796	1.26235	-0.236859	1.27379
entrez:100145733	141.053	55.956	60.556	23.4944	0.396703	0.429315	0.166565	-1.33387	-1.21989	-2.58584	0.00666396	0.013908	1.9922e-08	entrez:smoc1,ensembl:SMOC1	entrez:SPARC related modular calcium binding 1,ensembl:SPARC related modular calcium binding 1 precursor [Source:RefSeq peptide;Acc:NP_001120579]	310.323	128.499	253.202	84.1588	0.414081	0.815929	0.271197	-1.27201	-0.293484	-1.88258
ensembl:ENSXETG00000020557,entrez:619588	108.625	303.985	144.815	373.977	2.79848	1.33317	3.44283	1.48464	0.414859	1.78359	1.81706e-06	0.564948	1.60751e-08	entrez:tbx2,ensembl:TBX2	entrez:T-box 2,ensembl:T-box 2 [Source:Jamboree;Acc:XB-GENE-1018115]	224.913	645.968	186.957	774.047	2.87208	0.831241	3.44154	1.52209	-0.26666	1.78305
ensembl:ENSXETG00000022950,entrez:100491672	316.11	745.554	1368.14	1758.89	2.35853	4.32806	5.56419	1.23789	2.11372	2.47617	0.110403	4.74011e-05	2.17554e-06	entrez:zbtb16,ensembl:ZBTB16	entrez:zinc finger and BTB domain containing 16,ensembl:zinc finger and BTB domain containing 16 [Source:Jamboree;Acc:XB-GENE-478310]	1342.36	3379.17	3653.02	6483.44	2.51734	2.72134	4.82988	1.3319	1.44432	2.27199
ensembl:ENSXETG00000006930,entrez:100486970	62.1979	484.102	97.1661	485.803	7.78325	1.56221	7.8106	2.96037	0.643588	2.96543	2.31742e-25	0.280566	2.47148e-24	entrez:LOC100486970,ensembl:KCTD1	entrez:uncharacterized LOC100486970,ensembl:potassium channel tetramerisation domain containing 1 [Source:Jamboree;Acc:XB-GENE-6076050]	56.94	1205.11	87.5901	1428.02	21.1646	1.53829	25.0794	4.40358	0.621325	4.64843
ensembl:ENSXETG00000015914,entrez:549600	138.33	352.39	153.801	403.21	2.54746	1.11184	2.91485	1.34906	0.152953	1.54342	2.28991e-05	0.939881	2.97243e-07	entrez:rybp,ensembl:RYBP	entrez:RING1 and YY1 binding protein,ensembl:RING1 and YY1 binding protein [Source:Jamboree;Acc:XB-GENE-992066]	316.017	743.21	326.071	979.351	2.3518	1.03181	3.09904	1.23377	0.0451826	1.63182
ensembl:ENSXETG00000000567,entrez:100124801	497.44	320.448	544.44	198.615	0.644194	1.09448	0.399275	-0.634433	0.130251	-1.32455	0.108101	0.924479	2.67893e-06	entrez:LOC100124801,ensembl:UHRF2	entrez:uncharacterized LOC100124801,ensembl:ubiquitin-like with PHD and ring finger domains 2 [Source:Jamboree;Acc:XB-GENE-6054034]	2331.69	1326.66	1759.16	823.363	0.56897	0.754457	0.353118	-0.813575	-0.406489	-1.50178
ensembl:ENSXETG00000017901,entrez:448152	327.609	445.921	380.162	956.697	1.36114	1.16041	2.92024	0.444812	0.214637	1.54609	0.676185	0.845582	2.54267e-08	entrez:chp1,ensembl:CHP	entrez:calcineurin-like EF-hand protein 1,ensembl:calcium binding protein P22 [Source:Jamboree;Acc:XB-GENE-1007598]	177.938	982.843	338.584	1351.37	5.52353	1.90282	7.5946	2.46559	0.928141	2.92497
ensembl:ENSXETG00000021814,entrez:394932	67.5515	584.453	115.639	431.967	8.65195	1.71187	6.39463	3.11303	0.77557	2.67686	7.51742e-23	0.0718863	2.57025e-15	entrez:slc16a12,ensembl:SLC16A12	entrez:solute carrier family 16, member 12 (monocarboxylic acid transporter 12),ensembl:solute carrier family 16, member 12 (monocarboxylic acid transporter 12) [Source:Jamboree;Acc:XB-GENE-1012784]	219.219	1344.03	227.44	957.374	6.13099	1.0375	4.3672	2.61612	0.0531121	2.12671
entrez:100493828	20.2406	122.563	26.9311	106.682	6.0553	1.33055	5.27072	2.5982	0.412021	2.398	6.89449e-07	0.851429	2.1161e-05	entrez:LOC100493828	entrez:multidrug resistance-associated protein 5-like	128.115	1696.53	156.043	1980.14	13.2423	1.21799	15.456	3.72708	0.284503	3.95009
ensembl:ENSXETG00000003060,entrez:100485162	1373.47	736.552	1023.03	355.814	0.536273	0.744851	0.259063	-0.898961	-0.424976	-1.94863	0.0371706	0.491687	2.7639e-09	entrez:muc4,ensembl:MUC4	entrez:mucin 4, cell surface associated,ensembl:mucin 4, cell surface associated [Source:Jamboree;Acc:XB-GENE-852599]	3201.45	1750.36	2788.9	666.838	0.54674	0.871136	0.208292	-0.871072	-0.199031	-2.26332
ensembl:ENSXETG00000027921	292.224	111.278	217.827	42.6406	0.380798	0.745411	0.145918	-1.3929	-0.423892	-2.77677	0.119306	0.842208	2.62827e-06	NA	NA	632.034	244.843	975.268	57.8927	0.387388	1.54306	0.0915974	-1.36815	0.625796	-3.44855
ensembl:ENSXETG00000020597,entrez:100379809	1314.64	730.473	1097.37	619.718	0.555646	0.834735	0.471399	-0.847761	-0.260609	-1.08498	0.0028549	0.591518	2.07811e-05	entrez:efemp2,ensembl:EFEMP2	entrez:EGF containing fibulin-like extracellular matrix protein 2,ensembl:EGF containing fibulin-like extracellular matrix protein 2 [Source:Jamboree;Acc:XB-GENE-1013529]	1920.3	962.006	1649.49	858.205	0.500966	0.858975	0.446912	-0.997216	-0.219312	-1.16194
ensembl:ENSXETG00000007922,entrez:100485028	2.81782	377.415	4.25645	673.161	133.939	1.51055	238.894	7.06543	0.595071	7.90023	1.14083e-22	0.906281	2.52201e-26	entrez:LOC100485028,ensembl:THIBZ	entrez:uncharacterized LOC100485028,ensembl:thyroid hormone induced bZip protein [Source:Jamboree;Acc:XB-GENE-484679]	31.317	2160.17	25.0258	1756.08	68.9776	0.79911	56.0743	6.10806	-0.323533	5.80927
entrez:100494368	1422.56	856.926	984.679	536.318	0.602384	0.692189	0.37701	-0.731245	-0.530762	-1.40733	0.0388224	0.182781	2.02094e-06	entrez:fbn2	entrez:fibrillin 2	3511.78	1460.37	2697.63	1135.34	0.41585	0.768167	0.323295	-1.26586	-0.380509	-1.62908
ensembl:ENSXETG00000009235	264.511	195.676	181.177	77.6807	0.739766	0.684952	0.293677	-0.434859	-0.545925	-1.7677	0.81128	0.342195	2.48552e-07	ensembl:NTN4	ensembl:netrin 4 [Source:HGNC Symbol;Acc:13658]	1537.38	930.749	884.734	378.983	0.605412	0.575481	0.246512	-0.72401	-0.797159	-2.02027
ensembl:ENSXETG00000017864,entrez:733525	443.178	274.544	237.155	51.1776	0.61949	0.535123	0.115479	-0.690848	-0.902057	-3.1143	0.862135	0.330633	2.13638e-08	entrez:snx31,ensembl:SNX31	entrez:sorting nexin 31,ensembl:sorting nexin 31 [Source:Jamboree;Acc:XB-GENE-5933724]	2767.29	1139.13	1009.13	220.314	0.41164	0.364663	0.0796137	-1.28054	-1.45536	-3.65084
ensembl:ENSXETG00000019748,entrez:100302396	1151.39	774.114	721.875	272.21	0.672331	0.626961	0.236419	-0.572755	-0.673552	-2.08058	0.826264	0.412449	2.37526e-06	entrez:vgll1,ensembl:VGLL1	entrez:vestigial like 1,ensembl:vestigial like 1 [Source:Jamboree;Acc:XB-GENE-982100]	3432.06	2339.03	3274.69	1062.44	0.681523	0.954148	0.309563	-0.553166	-0.067715	-1.6917
ensembl:ENSXETG00000002549,entrez:100497921	104.116	63.5297	35.1811	18.9107	0.610182	0.337903	0.181631	-0.712689	-1.56532	-2.46092	0.846277	0.0136709	2.30039e-05	entrez:LOC100497921,ensembl:IRF10	entrez:interferon regulatory factor 4-like,ensembl:interferon regulatory factor 10 [Source:Jamboree;Acc:XB-GENE-1033046]	244.842	166.701	62.5644	13.4011	0.680852	0.25553	0.0547336	-0.554586	-1.96844	-4.19143
ensembl:ENSXETG00000012973,entrez:100492262	859.08	2219.79	1337.45	4286.46	2.58392	1.55684	4.98959	1.36956	0.638618	2.31892	2.6262e-08	0.0607661	2.7434e-23	entrez:LOC100492262,ensembl:ANPEP	entrez:aminopeptidase N-like,ensembl:alanyl (membrane) aminopeptidase [Source:Jamboree;Acc:XB-GENE-981369]	313.17	1541.99	906.079	2748.83	4.9238	2.89325	8.77744	2.29977	1.53269	3.1338
ensembl:ENSXETG00000000593,entrez:448281	415.033	226.494	458.026	152.32	0.545724	1.10359	0.367007	-0.873757	0.142203	-1.44612	0.0144836	0.87879	2.7747e-06	entrez:pcolce2,ensembl:PCOLCE2	entrez:procollagen C-endopeptidase enhancer 2,ensembl:procollagen C-endopeptidase enhancer 2 [Source:Jamboree;Acc:XB-GENE-1015978]	1360.87	213.586	685.264	181.719	0.156949	0.50355	0.133532	-2.67164	-0.989794	-2.90475
ensembl:ENSXETG00000022058,entrez:100497805	715.237	385.469	779.175	267.682	0.53894	1.08939	0.374256	-0.891805	0.123527	-1.4179	0.0147182	0.884792	2.91984e-06	entrez:LOC100497805,ensembl:XB-GENE-5889689	entrez:calpain-3-like,ensembl:calpain 1-like [Source:Jamboree;Acc:XB-GENE-5889689]	2454.11	1210.32	2156.63	1011.51	0.49318	0.878782	0.412171	-1.01981	-0.186424	-1.27869
ensembl:ENSXETG00000013283,entrez:100497322	47.3427	288.117	40.9422	316.249	6.08577	0.864805	6.68	2.60544	-0.209552	2.73985	9.3966e-08	0.918476	2.40333e-08	entrez:LOC100497322,ensembl:WFDC1	entrez:WAP four-disulfide core domain protein 1-like,ensembl:WAP four-disulfide core domain 1 [Source:Jamboree;Acc:XB-GENE-1011813]	62.634	243.106	62.5644	223.53	3.88137	0.998888	3.56883	1.95657	-0.0016051	1.83545
ensembl:ENSXETG00000016718,entrez:100158549	8.38251	107.749	8.15356	99.06	12.854	0.972687	11.8175	3.68414	-0.0399532	3.56285	3.15521e-14	0.978503	2.58052e-12	entrez:nfix,ensembl:NFIX	entrez:nuclear factor I/X (CCAAT-binding transcription factor),ensembl:nuclear factor I/X (CCAAT-binding transcription factor) [Source:Jamboree;Acc:XB-GENE-992650]	41.2815	180.593	43.427	232.107	4.37467	1.05197	5.62254	2.12917	0.0730976	2.49122
ensembl:ENSXETG00000018020,entrez:100037852	54.9983	197.514	43.114	177.613	3.59126	0.783914	3.22942	1.84449	-0.351233	1.69128	5.69152e-08	0.857847	2.58704e-06	entrez:sh3gl2,ensembl:SH3GL2	entrez:SH3-domain GRB2-like 2,ensembl:SH3-domain GRB2-like 2 [Source:Jamboree;Acc:XB-GENE-1012090]	139.503	415.017	185.485	361.293	2.97497	1.32961	2.58986	1.57287	0.411006	1.37287
ensembl:ENSXETG00000009751,entrez:734055	569.723	985.025	634.223	1570.12	1.72895	1.11321	2.75594	0.789899	0.154729	1.46254	0.0714806	0.85856	2.57613e-05	entrez:tbc1d2b,ensembl:TBC1D2B	entrez:TBC1 domain family, member 2B,ensembl:TBC1 domain family, member 2B [Source:Jamboree;Acc:XB-GENE-5932742]	1049.12	2071.61	1022.38	2455.08	1.97462	0.974508	2.34013	0.981574	-0.0372543	1.22659
ensembl:ENSXETG00000005019,entrez:100496308	107.029	71.8615	52.752	17.014	0.671418	0.492874	0.158966	-0.574716	-1.02071	-2.65321	0.945192	0.301419	2.94326e-05	entrez:LOC100496308,ensembl:TP73	entrez:tumor protein p73-like,ensembl:tumor protein p73 [Source:Jamboree;Acc:XB-GENE-482857]	553.742	404.598	384.955	233.715	0.730662	0.695189	0.422065	-0.452724	-0.524524	-1.24446
ensembl:ENSXETG00000027375,entrez:549669	149.525	120.153	96.9648	23.2021	0.803568	0.648486	0.155172	-0.315508	-0.624852	-2.68806	1	0.53472	2.16866e-08	entrez:gcm1,ensembl:GCM1	entrez:glial cells missing homolog 1,ensembl:glial cells missing homolog 1 [Source:Jamboree;Acc:XB-GENE-1015329]	603.564	404.598	477.697	261.589	0.670348	0.791461	0.433407	-0.577018	-0.33741	-1.2062
ensembl:ENSXETG00000008542	374.801	278.391	184.761	100.65	0.742771	0.492958	0.268544	-0.42901	-1.02046	-1.89677	0.992783	0.0862604	2.93096e-05	NA	NA	549.471	383.76	407.036	207.449	0.698418	0.740779	0.377543	-0.517838	-0.432886	-1.40529
ensembl:ENSXETG00000018477,entrez:100493946	296.247	229.106	170.165	82.9175	0.773362	0.574403	0.279893	-0.370784	-0.799865	-1.83705	0.935937	0.0954323	2.8719e-07	entrez:LOC100493946,ensembl:TLR6	entrez:toll-like receptor 1-like,ensembl:toll-like receptor 6 [Source:Jamboree;Acc:XB-GENE-492949]	1069.05	618.184	612.395	325.378	0.578256	0.572841	0.304362	-0.79022	-0.803794	-1.71614
entrez:100127184	330.429	243.834	151.462	80.5079	0.737932	0.45838	0.243647	-0.438439	-1.12539	-2.03714	0.777023	0.00109516	2.63591e-09	entrez:spink2	entrez:serine peptidase inhibitor, Kazal type 2 (acrosin-trypsin inhibitor)	381.498	112.871	144.266	42.8835	0.295862	0.378157	0.112408	-1.75701	-1.40294	-3.15318
ensembl:ENSXETG00000021616,entrez:780281	134.32	98.1964	152.41	43.2104	0.731063	1.13468	0.321698	-0.451933	0.182284	-1.63622	0.927944	0.845817	2.97195e-05	entrez:slc7a4,ensembl:SLC7A4	entrez:solute carrier family 7 (orphan transporter), member 4,ensembl:solute carrier family 7 (orphan transporter), member 4 [Source:Jamboree;Acc:XB-GENE-960138]	572.247	310.829	602.826	202.624	0.543172	1.05344	0.354085	-0.88052	0.0751035	-1.49783
ensembl:ENSXETG00000008005	23.8469	67.1728	11.6348	109.283	2.81684	0.487897	4.5827	1.49408	-1.03535	2.1962	0.0171143	0.160335	2.1225e-06	ensembl:MATN3	ensembl:matrilin 3 [Source:Jamboree;Acc:XB-GENE-985172]	106.763	211.85	65.5086	316.802	1.98431	0.613591	2.96735	0.988635	-0.70465	1.56917
entrez:779675	352.123	1037.02	222.735	804.879	2.94506	0.632548	2.28579	1.5583	-0.660752	1.19269	7.15595e-09	0.143923	2.57613e-05	entrez:mxd1,ensembl:MXD1	entrez:MAX dimerization protein 1,ensembl:max dimerization protein 1 [Source:RefSeq peptide;Acc:NP_001072228]	476.873	2375.49	355.513	2229.94	4.9814	0.745509	4.67618	2.31655	-0.423702	2.22533
ensembl:ENSXETG00000000442,entrez:100124759	1066.7	729.568	681.064	441.237	0.683947	0.638476	0.413646	-0.548044	-0.647296	-1.27353	0.402883	0.104866	2.80406e-05	entrez:prelp,ensembl:OPTC	entrez:proline/arginine-rich end leucine-rich repeat protein,ensembl:opticin [Source:Jamboree;Acc:XB-GENE-941989]	3215.69	1410.02	1565.58	732.235	0.43848	0.486857	0.227707	-1.18942	-1.03843	-2.13475
ensembl:ENSXETG00000000835,entrez:100036601	82.5357	338.74	129.551	589.807	4.10417	1.56963	7.14608	2.03709	0.650427	2.83715	2.60388e-05	0.482419	2.7639e-09	entrez:nfib,ensembl:NFIB	entrez:nuclear factor I/B,ensembl:nuclear factor I/B [Source:Jamboree;Acc:XB-GENE-486376]	412.815	1396.12	474.017	1532.55	3.38196	1.14826	3.71243	1.75786	0.199443	1.89236
ensembl:ENSXETG00000009145,entrez:496943	6.80726	84.2764	41.4709	130.233	12.3804	6.09216	19.1314	3.62998	2.60695	4.25787	1.77711e-08	0.000278805	2.21895e-10	entrez:slc2a2,ensembl:SLC2A2	entrez:solute carrier family 2 (facilitated glucose transporter), member 2,ensembl:solute carrier family 2 (facilitated glucose transporter), member 2 [Source:Jamboree;Acc:XB-GENE-486462]	32.7405	159.755	82.4378	248.188	4.87944	2.51791	7.58046	2.28672	1.33223	2.92229
ensembl:ENSXETG00000000543,entrez:100497481	877.603	2377.08	2251.84	4255.68	2.70861	2.5659	4.84921	1.43755	1.35946	2.27775	0.000156923	0.000598412	2.21895e-10	entrez:LOC100497481,ensembl:GLDC	entrez:glycine dehydrogenase [decarboxylating,ensembl:glycine dehydrogenase (decarboxylating) [Source:Jamboree;Acc:XB-GENE-1221322]	1991.48	4127.59	3077.43	6424.48	2.07263	1.5453	3.22599	1.05146	0.627888	1.68974
ensembl:ENSXETG00000013196,entrez:100497418	45.4348	109.393	103.03	202.096	2.40769	2.26764	4.44805	1.26765	1.18119	2.15317	0.0745071	0.066469	2.85313e-05	entrez:LOC100497418,ensembl:LIX1	entrez:protein limb expression 1-like,ensembl:Lix1 homolog (chicken) [Source:Jamboree;Acc:XB-GENE-976693]	93.951	250.052	150.155	388.095	2.66151	1.59822	4.13083	1.41225	0.676467	2.04643
ensembl:ENSXETG00000017148,entrez:100498211	45.5282	102.976	94.6759	147.906	2.26181	2.0795	3.24867	1.17748	1.05624	1.69985	0.0162373	0.0322015	2.97195e-05	entrez:LOC100498211,ensembl:COL13A1	entrez:uncharacterized LOC100498211,ensembl:collagen, type XIII, alpha 1 [Source:Jamboree;Acc:XB-GENE-6462746]	108.186	227.478	113.352	239.611	2.10265	1.04775	2.21481	1.07221	0.0672946	1.14718
ensembl:ENSXETG00000012229,entrez:100485936	81.1471	138.442	154.32	266.33	1.70606	1.90173	3.28207	0.770669	0.927315	1.7146	0.180265	0.0232611	2.71504e-07	entrez:LOC100485936,ensembl:UTS2R	entrez:urotensin-2 receptor-like,ensembl:urotensin 2 receptor [Source:Jamboree;Acc:XB-GENE-987755]	52.6695	102.452	87.5901	176.358	1.94518	1.66301	3.34839	0.959906	0.7338	1.74347
ensembl:ENSXETG00000004976,entrez:100493379	890.158	544.678	377.573	348.667	0.61189	0.424165	0.391691	-0.708657	-1.2373	-1.35221	0.0838335	8.26046e-06	2.28032e-06	entrez:LOC100493379,ensembl:DCLK3	entrez:serine/threonine-protein kinase DCLK3-like,ensembl:doublecortin-like kinase 3 [Source:Jamboree;Acc:XB-GENE-983282]	1143.07	710.217	805.976	567.67	0.621324	0.705097	0.496618	-0.686583	-0.504105	-1.00979
entrez:100496236	350.602	133.213	52.7013	40.0216	0.379957	0.150317	0.114151	-1.39609	-2.73392	-3.13098	0.276135	3.28397e-05	2.87191e-06	entrez:LOC100496236	entrez:RING finger protein 213-like	224.913	130.235	86.118	29.4824	0.579048	0.382895	0.131083	-0.788246	-1.38498	-2.93144
ensembl:ENSXETG00000007165,entrez:100495096	804.849	1556.87	814.56	2002.44	1.93437	1.01207	2.48797	0.951862	0.0173021	1.31497	0.00300384	0.994493	2.96247e-06	entrez:LOC100495096,ensembl:MYO10.2	entrez:myosin-X-like,ensembl:myosin 10, gene 2 [Source:Jamboree;Acc:XB-GENE-5995373]	350.181	567.826	357.721	731.699	1.62152	1.02153	2.08949	0.697348	0.0307336	1.06315
ensembl:ENSXETG00000002265,entrez:100486634	131.754	20.5173	16.9939	2.50898	0.155724	0.128981	0.0190429	-2.68294	-2.95476	-5.7146	0.134409	0.0365125	2.57613e-05	entrez:LOC100486634,ensembl:XB-GENE-989597	entrez:interferon-induced protein with tetratricopeptide repeats 5-like,ensembl:Putative ortholog of interferon-induced protein with tetratricopeptide repeats 5 (IFIT-5) (Retinoic acid- and interferon-inducible 58 kDa protein), 3 of 3 [Source:Jamboree;Acc:XB-GENE-989597]	NA	NA	NA	NA	NA	NA	NA	NA	NA	NA
ensembl:ENSXETG00000005203,entrez:100135012	394.177	139.263	114.991	74.4911	0.3533	0.291723	0.188979	-1.50104	-1.77733	-2.4037	1.5262e-05	6.29536e-08	2.12522e-11	entrez:c4a,ensembl:C4A	entrez:complement component 4A (Rodgers blood group),ensembl:complement component 4A (Rodgers blood group) [Source:Jamboree;Acc:XB-GENE-478881]	NA	NA	NA	NA	NA	NA	NA	NA	NA	NA
ensembl:ENSXETG00000008522,entrez:448606	18.2879	212.94	50.2843	274.76	11.6438	2.7496	15.0241	3.54148	1.45922	3.90921	3.29472e-06	0.185483	2.79849e-07	entrez:asb9,ensembl:ASB9	entrez:ankyrin repeat and SOCS box containing 9,ensembl:ankyrin repeat and SOCS box containing 9 [Source:Jamboree;Acc:XB-GENE-947922]	111.033	906.438	277.491	1452.14	8.16368	2.49918	13.0785	3.02922	1.32145	3.70912
ensembl:ENSXETG00000024094	91.363	36.0174	15.546	5.45249	0.394224	0.170157	0.0596794	-1.34291	-2.55507	-4.06662	0.297447	0.000103908	3.57508e-08	ensembl:CIITA	ensembl:class II, major histocompatibility complex, transactivator [Source:Jamboree;Acc:XB-GENE-992718]	160.856	92.033	63.3004	6.96856	0.572147	0.393523	0.0433219	-0.805542	-1.34548	-4.52876
ensembl:ENSXETG00000012111,entrez:100127644	1148.81	771.789	1056.54	411.717	0.671817	0.919679	0.358386	-0.573861	-0.120798	-1.48042	0.187936	0.914456	3.36135e-08	entrez:epb41l1,ensembl:EPB41L1	entrez:erythrocyte membrane protein band 4.1-like 1,ensembl:erythrocyte membrane protein band 4.1-like 1 [Source:Jamboree;Acc:XB-GENE-877327]	5659.84	2773.15	4124.1	1928.68	0.489969	0.72866	0.340767	-1.02924	-0.456683	-1.55314
ensembl:ENSXETG00000001088,entrez:780033	223.174	108.987	172.3	79.6863	0.488352	0.772045	0.35706	-1.03401	-0.373243	-1.48576	0.00780983	0.564948	3.88951e-05	entrez:kansl1l,ensembl:C2ORF67	entrez:KAT8 regulatory NSL complex subunit 1-like,ensembl:chromosome 2 open reading frame 67 [Source:Jamboree;Acc:XB-GENE-6457137]	626.34	281.308	317.238	238.003	0.44913	0.506495	0.37999	-1.15479	-0.98138	-1.39597
ensembl:ENSXETG00000021730,entrez:100495014	53.3501	263.236	58.4173	337.248	4.93413	1.09498	6.32142	2.3028	0.130904	2.66025	4.6725e-05	0.960142	3.3951e-07	entrez:LOC100495014,ensembl:PAPPA	entrez:pappalysin-1-like,ensembl:pregnancy-associated plasma protein A, pappalysin 1 [Source:Jamboree;Acc:XB-GENE-482885]	105.339	256.998	172.972	988.464	2.43972	1.64205	9.38364	1.28672	0.715499	3.23015
ensembl:ENSXETG00000027815,entrez:100101672	6919.69	1696.72	2543.04	846.35	0.245201	0.367507	0.12231	-2.02796	-1.44416	-3.03138	0.000481634	0.028716	3.95275e-07	entrez:vcan,ensembl:VCAN	entrez:versican,ensembl:versican [Source:Jamboree;Acc:XB-GENE-922302]	7651.32	3132.6	4974.24	1270.96	0.409419	0.650115	0.16611	-1.28835	-0.621233	-2.58979
ensembl:ENSXETG00000003063,entrez:394575	2038.11	1706.71	1136.07	817.834	0.8374	0.557416	0.401271	-0.25601	-0.843174	-1.31735	0.977951	0.00540309	3.61289e-06	entrez:upk3a,ensembl:UPK3A	entrez:uroplakin 3A,ensembl:uroplakin 3A [Source:Jamboree;Acc:XB-GENE-853301]	3729.57	3441.69	3297.51	1250.05	0.92281	0.884153	0.335173	-0.115894	-0.177632	-1.57702
ensembl:ENSXETG00000016577,entrez:100488534	504.557	342.832	200.505	182.02	0.67947	0.397388	0.360752	-0.557518	-1.33138	-1.47092	0.397426	4.74839e-06	3.61526e-06	entrez:LOC100488534,ensembl:TAP1	entrez:antigen peptide transporter 1-like,ensembl:transporter 1, ATP-binding cassette, sub-family B (MDR/TAP) [Source:Jamboree;Acc:XB-GENE-486762]	206.408	248.316	161.195	91.6634	1.20303	0.780956	0.444089	0.266678	-0.356686	-1.17108
entrez:100492515	9.82876	49.3999	22.0217	97.769	5.02606	2.24054	9.94723	2.32943	1.16384	3.3143	0.000118137	0.237433	3.19993e-10	entrez:LOC100492515,ensembl:ASB11	entrez:ankyrin repeat and SOCS box protein 11-like,ensembl:ankyrin repeat and SOCS box containing 11 [Source:HGNC Symbol;Acc:17186]	29.8935	241.37	64.7725	488.872	8.07431	2.16678	16.3538	3.01334	1.11555	4.03155
ensembl:ENSXETG00000003508,entrez:100124998	86.0317	346.267	65.8901	272.713	4.02488	0.765882	3.16991	2.00895	-0.384806	1.66444	4.43525e-06	0.759938	3.88951e-05	entrez:kcnf1,ensembl:KCNF1	entrez:potassium voltage-gated channel, subfamily F, member 1,ensembl:potassium voltage-gated channel, subfamily F, member 1 [Source:Jamboree;Acc:XB-GENE-979363]	180.785	597.346	139.114	672.198	3.30419	0.7695	3.71823	1.7243	-0.378007	1.89462
ensembl:ENSXETG00000013658,entrez:100497594	166.03	515.845	150.475	449.825	3.10694	0.90631	2.7093	1.6355	-0.141924	1.43792	1.39473e-07	0.933439	3.49315e-06	entrez:LOC100497594,ensembl:DOT1L	entrez:histone-lysine N-methyltransferase, H3 lysine-79 specific-like,ensembl:DOT1-like, histone H3 methyltransferase [Source:Jamboree;Acc:XB-GENE-6033925]	212.102	703.271	236.273	496.376	3.31573	1.11396	2.34028	1.72933	0.155697	1.22668
ensembl:ENSXETG00000003858,entrez:100496470	131.894	491.611	122.494	1506.85	3.72731	0.928729	11.4247	1.89813	-0.106671	3.51408	0.0156582	0.970497	3.59618e-08	entrez:LOC100496470	entrez:phosphate-regulating neutral endopeptidase-like	311.747	559.144	184.749	1912.6	1.79358	0.592625	6.13512	0.842846	-0.754808	2.61709
entrez:100492999	2992.85	1269.62	987.517	474.446	0.424218	0.329959	0.158526	-1.23712	-1.59964	-2.6572	0.000342602	8.66529e-08	3.06908e-17	entrez:LOC100492999,ensembl:MSLN	entrez:mesothelin-like protein-like,ensembl:mesothelin [Source:HGNC Symbol;Acc:7371]	2075.46	717.163	2308.99	804.065	0.345543	1.11252	0.387415	-1.53306	0.15383	-1.36805
ensembl:ENSXETG00000027208,entrez:100145795	155.801	76.2944	13.4355	10.4704	0.489691	0.0862346	0.0672039	-1.03006	-3.53559	-3.89531	0.803536	7.91492e-06	3.57712e-06	entrez:gbp6,ensembl:GBP6	entrez:guanylate binding protein family, member 6,ensembl:guanylate binding protein family, member 6 [Source:Jamboree;Acc:XB-GENE-6050518]	NA	NA	NA	NA	NA	NA	NA	NA	NA	NA
ensembl:ENSXETG00000000342,entrez:100487734	347.44	184.197	96.4036	61.9324	0.530156	0.277468	0.178253	-0.915512	-1.84961	-2.488	0.321512	4.70396e-05	3.92037e-08	entrez:LOC100487734,ensembl:HERC6	entrez:probable E3 ubiquitin-protein ligase HERC6-like,ensembl:hect domain and RLD 6 [Source:Jamboree;Acc:XB-GENE-968556]	172.244	45.1483	74.3412	21.9778	0.262119	0.431605	0.127597	-1.93171	-1.21222	-2.97033
ensembl:ENSXETG00000006556,entrez:100493056	225.432	138.759	106.964	55.8423	0.615525	0.474482	0.247712	-0.700112	-1.07557	-2.01326	0.612897	0.060518	3.00764e-05	entrez:LOC100493056,ensembl:TRIM14	entrez:tripartite motif-containing protein 14-like,ensembl:tripartite motif containing 14 [Source:Jamboree;Acc:XB-GENE-6048753]	338.793	224.005	237.745	107.209	0.661185	0.70174	0.316443	-0.596874	-0.510992	-1.65998
ensembl:ENSXETG00000017323,entrez:100170618	247.13	447.656	435.514	660.597	1.81142	1.76229	2.67307	0.857119	0.817449	1.4185	0.0323532	0.0202659	3.57712e-06	entrez:tgm2,ensembl:TGM2	entrez:transglutaminase 2 (C polypeptide, protein-glutamine-gamma-glutamyltransferase),ensembl:transglutaminase 2 (C polypeptide, protein-glutamine-gamma-glutamyltransferase) [Source:Jamboree;Acc:XB-GENE-5940894]	479.72	1118.29	777.27	1739.46	2.33113	1.62026	3.62599	1.22103	0.696225	1.85838
ensembl:ENSXETG00000015514,entrez:100216165	1431.15	954.259	945.566	543.687	0.666779	0.660705	0.379896	-0.58472	-0.597923	-1.39633	0.328954	0.148392	3.98311e-07	entrez:plscr1,ensembl:PLSCR1	entrez:phospholipid scramblase 1,ensembl:phospholipid scramblase 1 [Source:Jamboree;Acc:XB-GENE-967763]	1306.77	1109.61	1089.36	452.957	0.849119	0.833623	0.346622	-0.235962	-0.262533	-1.52856
entrez:100038215	154.277	233.805	241.556	398.582	1.5155	1.56573	2.58356	0.59979	0.646838	1.36936	0.328832	0.157565	3.59219e-05	entrez:pitpna,ensembl:PITPNA	entrez:phosphatidylinositol transfer protein, alpha,ensembl:phosphatidylinositol transfer protein, alpha [Source:RefSeq peptide;Acc:NP_001090832]	106.763	328.193	236.273	349.5	3.07405	2.21307	3.27362	1.62014	1.14605	1.71089
ensembl:ENSXETG00000003560,entrez:100494665	253.691	109.205	64.3855	46.3564	0.430465	0.253795	0.182728	-1.21603	-1.97827	-2.45223	0.022988	2.52139e-06	3.60496e-08	entrez:LOC100494665,ensembl:ZNFX1.2	entrez:NFX1-type zinc finger-containing protein 1-like,ensembl:zinc finger, NFX1-type containing 1, gene 2 [Source:Jamboree;Acc:XB-GENE-5996127]	223.49	48.6212	96.4227	10.7209	0.217555	0.431442	0.0479703	-2.20055	-1.21276	-4.38171
ensembl:ENSXETG00000017151,entrez:100486096	102.782	215.396	111.105	282.218	2.09565	1.08098	2.74579	1.0674	0.112333	1.45722	0.0110655	0.975432	3.84708e-05	entrez:LOC100486096,ensembl:ZFHX4	entrez:zinc finger homeobox protein 4-like,ensembl:zinc finger homeobox 4 [Source:Jamboree;Acc:XB-GENE-957673]	207.831	326.457	206.094	479.759	1.57078	0.991644	2.30841	0.65148	-0.012106	1.2069
entrez:100124778	51.9561	184.297	74.6147	211.564	3.54717	1.43611	4.07197	1.82667	0.522167	2.02573	1.46211e-06	0.627139	3.90216e-08	entrez:bcat1	entrez:branched chain amino-acid transaminase 1, cytosolic	74.022	239.633	42.691	180.647	3.23732	0.576734	2.44044	1.6948	-0.794023	1.28714
ensembl:ENSXETG00000000709,entrez:100491566	667.337	889.839	1080.36	1912.64	1.33342	1.61892	2.86607	0.415129	0.69503	1.51907	0.633642	0.0629598	3.32082e-07	entrez:LOC100491566,ensembl:PRLR	entrez:prolactin receptor-like,ensembl:prolactin receptor [Source:Jamboree;Acc:XB-GENE-494789]	827.054	1074.88	1037.83	2086.82	1.29964	1.25486	2.52319	0.378117	0.327521	1.33525
ensembl:ENSXETG00000001232,entrez:100496503	122.441	347.012	132.128	338.547	2.83411	1.07911	2.76498	1.5029	0.109846	1.46727	2.97167e-07	0.934299	4.51976e-07	entrez:LOC100496503,ensembl:DNMT3A	entrez:DNA (cytosine-5)-methyltransferase 3A-like,ensembl:DNA (cytosine-5-)-methyltransferase 3 alpha [Source:Jamboree;Acc:XB-GENE-959529]	119.574	809.196	145.002	714.01	6.76732	1.21266	5.97128	2.75858	0.27817	2.57804
ensembl:ENSXETG00000018291,entrez:496454	407.343	1296.43	625.105	1215.18	3.18265	1.53459	2.98319	1.67023	0.617852	1.57686	5.27898e-08	0.187904	4.17427e-06	entrez:cebpa,ensembl:CEBPA	entrez:CCAAT/enhancer binding protein (C/EBP), alpha,ensembl:CCAAT/enhancer binding protein (C/EBP), alpha [Source:Jamboree;Acc:XB-GENE-853397]	3164.44	4950.68	2992.05	7267.14	1.56447	0.945522	2.2965	0.645676	-0.080817	1.19944
ensembl:ENSXETG00000001229	84.0514	45.5808	43.296	5.37237	0.542297	0.515113	0.0639177	-0.882846	-0.957039	-3.96764	0.943178	0.648023	4.89246e-05	ensembl:MGC79783	ensembl:hydrogen/potassium-exchanging ATPase 12A [Source:RefSeq peptide;Acc:NP_001005025]	4112.49	753.629	6857.79	226.746	0.183254	1.66755	0.055136	-2.44809	0.737731	-4.18086
ensembl:ENSXETG00000025063	28.4081	35.25	109.394	117.827	1.24084	3.85081	4.14766	0.311319	1.94516	2.0523	1	0.000115916	4.23767e-05	NA	NA	NA	NA	NA	NA	NA	NA	NA	NA	NA	NA
ensembl:ENSXETG00000006662,entrez:100127744	243.866	196.572	356.377	561.718	0.806067	1.46136	2.30339	-0.311028	0.547316	1.20376	0.863071	0.197837	4.75599e-05	entrez:plekho2,ensembl:PLEKHO2	entrez:pleckstrin homology domain containing, family O member 2,ensembl:pleckstrin homology domain containing, family O member 2 [Source:Jamboree;Acc:XB-GENE-6456595]	247.689	227.478	178.861	502.273	0.918401	0.722117	2.02784	-0.122804	-0.469695	1.01994
ensembl:ENSXETG00000008149,entrez:100491004	31.5642	518.202	32.8305	846.977	16.4174	1.04012	26.8334	4.03715	0.0567483	4.74596	3.73672e-43	1	4.20658e-58	entrez:nfic,ensembl:NFIC	entrez:nuclear factor I/C (CCAAT-binding transcription factor),ensembl:nuclear factor I/C (CCAAT-binding transcription factor) [Source:Jamboree;Acc:XB-GENE-484367]	49.8225	1983.05	59.6202	2467.94	39.8023	1.19665	49.5347	5.31478	0.259003	5.63037
ensembl:ENSXETG00000016197,entrez:548987	21.6701	444.18	20.6336	546.813	20.4974	0.952171	25.2335	4.35737	-0.0707073	4.65727	2.26068e-18	1	4.11685e-20	entrez:dpp4,ensembl:DPP4	entrez:dipeptidyl-peptidase 4,ensembl:dipeptidyl-peptidase 4 [Source:Jamboree;Acc:XB-GENE-976654]	93.951	1043.62	52.2597	1394.78	11.1081	0.556244	14.8459	3.47354	-0.846211	3.89199
ensembl:ENSXETG00000003296,entrez:594993	227.174	383.182	293.577	525.71	1.68673	1.2923	2.31413	0.754232	0.369943	1.21047	0.0262809	0.405181	4.91593e-05	entrez:cxcr7,ensembl:CXCR7	entrez:chemokine (C-X-C motif) receptor 7,ensembl:chemokine (C-X-C motif) receptor 7 [Source:Jamboree;Acc:XB-GENE-939861]	261.924	583.455	341.528	827.651	2.22757	1.30392	3.15989	1.15547	0.382855	1.65987
ensembl:ENSXETG00000014408,entrez:733893	149.562	603.201	137.227	606.724	4.03312	0.917525	4.05667	2.0119	-0.124181	2.0203	1.19623e-10	0.981383	4.5837e-10	entrez:sox4,ensembl:SOX4	entrez:SRY (sex determining region Y)-box 4,ensembl:SRY (sex determining region Y)-box 4 [Source:Jamboree;Acc:XB-GENE-480727]	115.304	1557.62	105.991	1014.19	13.5088	0.919238	8.79586	3.75583	-0.121489	3.13683
ensembl:ENSXETG00000018779,entrez:100380150	39.6347	596.187	25.7199	534.094	15.042	0.648922	13.4754	3.91093	-0.623883	3.75226	2.8399e-05	0.85856	4.99007e-05	entrez:adamts17,ensembl:ADAMTS17	entrez:ADAM metallopeptidase with thrombospondin type 1 motif, 17,ensembl:ADAM metallopeptidase with thrombospondin type 1 motif, 17 [Source:Jamboree;Acc:XB-GENE-6460749]	52.6695	2035.15	106.727	2498.5	38.6399	2.02636	47.4373	5.27202	1.01889	5.56795
entrez:100170582	18.7625	239.439	18.1938	249.671	12.7615	0.969687	13.3069	3.67373	-0.0444093	3.7341	2.512e-15	1	4.59409e-15	entrez:dlgap1,ensembl:DLGAP1	entrez:discs, large homolog-associated protein 1,ensembl:discs, large homolog-associated protein 1 [Source:RefSeq peptide;Acc:NP_001123829]	27.0465	574.772	10.3047	542.476	21.2513	0.381	20.0571	4.40948	-1.39214	4.32604
entrez:100490424	259.94	439.853	283.48	806.197	1.69214	1.09056	3.10148	0.758845	0.12507	1.63296	0.0494347	0.90068	4.32789e-09	entrez:prex2,ensembl:PREX2	entrez:phosphatidylinositol-3,4,5-trisphosphate-dependent Rac exchange factor 2,ensembl:phosphatidylinositol-3,4,5-trisphosphate-dependent Rac exchange factor 2 [Source:HGNC Symbol;Acc:22950]	491.108	836.98	445.311	1858.46	1.70427	0.906749	3.78423	0.769153	-0.141226	1.92
ensembl:ENSXETG00000005487	458.619	613.316	710.862	1012.15	1.33731	1.55	2.20696	0.419335	0.632272	1.14206	0.746695	0.0943389	4.9546e-05	ensembl:ARHGAP42	ensembl:Rho GTPase activating protein 42 [Source:HGNC Symbol;Acc:26545]	677.586	828.297	842.043	1366.37	1.22242	1.24271	2.01653	0.289744	0.313489	1.01188
entrez:100124783	134.021	213.079	269.636	550.238	1.5899	2.0119	4.10562	0.668933	1.00856	2.0376	0.851515	0.174222	4.75599e-05	entrez:LOC100124783	entrez:uncharacterized LOC100124783	96.798	147.6	375.386	744.564	1.52483	3.87804	7.69194	0.608644	1.95533	2.94335
entrez:100486740	375.316	195.255	114.295	85.3914	0.52024	0.304529	0.227519	-0.94275	-1.71535	-2.13594	0.361034	0.00101978	4.72915e-05	entrez:LOC100486740	entrez:epithelial-stromal interaction protein 1-like	284.7	121.553	130.281	42.3474	0.426951	0.457608	0.148744	-1.22786	-1.12782	-2.7491
ensembl:ENSXETG00000027267,entrez:100486840	267.356	200.022	108.132	84.6746	0.748148	0.404448	0.316711	-0.418603	-1.30598	-1.65876	0.872416	0.000180318	4.73133e-06	entrez:LOC100486840	entrez:NFX1-type zinc finger-containing protein 1-like	318.864	277.836	126.601	127.042	0.871329	0.397037	0.398421	-0.198711	-1.33265	-1.32763
entrez:100493098	3.44008	184.515	2.91634	42.3827	53.6369	0.847756	12.3203	5.74515	-0.23828	3.62296	5.73623e-14	1	4.24022e-06	entrez:LOC100493098	entrez:deoxyribonuclease-1-like	NA	NA	NA	NA	NA	NA	NA	NA	NA	NA
ensembl:ENSXETG00000016809,entrez:496455	305.556	199.805	146.554	107.432	0.653907	0.47963	0.351596	-0.612843	-1.06001	-1.50801	0.377075	0.00467001	4.91593e-05	entrez:gins4,ensembl:GINS4	entrez:GINS complex subunit 4 (Sld5 homolog),ensembl:GINS complex subunit 4 (Sld5 homolog) [Source:Jamboree;Acc:XB-GENE-949838]	567.977	364.659	464.449	280.351	0.642032	0.817725	0.493595	-0.639283	-0.290313	-1.0186
ensembl:ENSXETG00000021098,entrez:100124921	368.559	3083.09	790.301	4271.87	8.36525	2.1443	11.5907	3.06441	1.10051	3.5349	6.15465e-10	0.132641	4.56046e-12	entrez:agxt2l1,ensembl:AGXT2L1	entrez:alanine-glyoxylate aminotransferase 2-like 1,ensembl:alanine-glyoxylate aminotransferase 2-like 1 [Source:Jamboree;Acc:XB-GENE-968831]	2018.52	4257.83	1275.58	5517.49	2.10938	0.631936	2.73343	1.07682	-0.66215	1.45071
ensembl:ENSXETG00000006863,entrez:100145711	754.401	112.131	364.846	67.0468	0.148636	0.483624	0.0888743	-2.75014	-1.04804	-3.49209	1.4149e-18	0.00656756	5.75224e-22	entrez:has2,ensembl:HAS2	entrez:hyaluronan synthase 2,ensembl:hyaluronan synthase 2 [Source:Jamboree;Acc:XB-GENE-5775581]	498.225	31.2565	349.624	82.5507	0.0627357	0.70174	0.165689	-3.99457	-0.510992	-2.59345
ensembl:ENSXETG00000009863,entrez:100380018	157.291	45.9037	72.1734	29.9934	0.29184	0.458854	0.190688	-1.77675	-1.12389	-2.39071	2.28991e-05	0.026966	5.05341e-08	entrez:adamts12,ensembl:ADAMTS12	entrez:ADAM metallopeptidase with thrombospondin type 1 motif, 12,ensembl:ADAM metallopeptidase with thrombospondin type 1 motif, 12 [Source:Jamboree;Acc:XB-GENE-959575]	529.542	112.871	260.562	62.181	0.213148	0.492052	0.117424	-2.23007	-1.02312	-3.0902
entrez:100158501	297.256	192.808	130.904	80.0455	0.648625	0.440375	0.269282	-0.624544	-1.1832	-1.89281	0.408018	0.00112259	5.26215e-08	entrez:LOC100158501	entrez:uncharacterized LOC100158501	479.72	335.139	273.811	157.061	0.698614	0.570773	0.327401	-0.517432	-0.80901	-1.61087
ensembl:ENSXETG00000020676,entrez:448459	374.092	149.652	342.443	69.9416	0.40004	0.915398	0.186963	-1.32179	-0.127528	-2.41917	0.00414245	0.972652	5.10564e-09	entrez:sytl1,ensembl:SYTL1	entrez:synaptotagmin-like 1,ensembl:synaptotagmin-like 1 [Source:Jamboree;Acc:XB-GENE-972182]	2792.91	586.928	1807.74	345.748	0.210149	0.647262	0.123795	-2.25051	-0.627579	-3.01398
ensembl:ENSXETG00000012944,entrez:100038080	3.44008	138.129	1.44406	129.294	40.1529	0.419777	37.5847	5.32743	-1.25231	5.23208	6.75515e-27	0.804276	5.33169e-25	entrez:foxo6,ensembl:FOXO6	entrez:forkhead box O6,ensembl:forkhead box O6 [Source:Jamboree;Acc:XB-GENE-482993]	12.8115	453.219	6.62446	643.788	35.376	0.517071	50.2508	5.1447	-0.951564	5.65107
ensembl:ENSXETG00000020624,entrez:100494018	141.314	55.7613	46.2307	20.1221	0.394591	0.327148	0.142393	-1.34157	-1.61198	-2.81205	0.00349253	0.000313203	5.23701e-09	entrez:igsf10,ensembl:IGSF10	entrez:immunoglobulin superfamily, member 10,ensembl:immunoglobulin superfamily, member 10 [Source:Jamboree;Acc:XB-GENE-6072998]	1125.99	164.965	476.961	97.0239	0.146507	0.423593	0.0861677	-2.77096	-1.23925	-3.53671
ensembl:ENSXETG00000025381	1180.41	948.051	1063.27	541.01	0.803157	0.90077	0.458325	-0.316246	-0.150769	-1.12556	0.869786	0.909137	5.31363e-05	NA	NA	4207.87	2755.78	4794.64	1730.35	0.654912	1.13945	0.411217	-0.610628	0.188333	-1.28203
ensembl:ENSXETG00000005001,entrez:100495231	1134.25	994.548	412.464	346.721	0.876835	0.363645	0.305683	-0.189623	-1.4594	-1.70989	1	5.75672e-05	5.29275e-06	entrez:LOC100495231	entrez:matrix-remodeling-associated protein 5-like	3581.53	2050.77	2119.83	1349.22	0.572597	0.591878	0.376717	-0.804407	-0.756628	-1.40845
ensembl:ENSXETG00000004233	144.508	101.98	97.827	25.5809	0.705709	0.676967	0.177021	-0.502856	-0.562843	-2.49801	0.83346	0.415827	6.24165e-10	NA	NA	956.592	612.975	1004.71	271.238	0.64079	1.0503	0.283546	-0.642077	0.0708034	-1.81835
ensembl:ENSXETG00000010680,entrez:100497602	18.3887	63.3253	35.0587	132.152	3.44371	1.90654	7.18661	1.78396	0.930955	2.84531	0.0142621	0.45519	6.02606e-08	entrez:LOC100497602,ensembl:SHISA2	entrez:protein shisa-2-like,ensembl:shisa 2 [Source:Jamboree;Acc:XB-GENE-939915]	52.6695	114.607	80.2296	194.584	2.17597	1.52326	3.69443	1.12166	0.607167	1.88535
ensembl:ENSXETG00000001445,entrez:100494054	491.105	338.505	358.845	158.773	0.689273	0.730688	0.323298	-0.536853	-0.452672	-1.62906	0.346514	0.390568	6.02606e-08	entrez:LOC100494054,ensembl:RAD18	entrez:e3 ubiquitin-protein ligase RAD18-like,ensembl:RAD18 homolog [Source:Jamboree;Acc:XB-GENE-6467338]	2755.9	1557.62	2406.15	1261.85	0.565194	0.873092	0.457871	-0.823183	-0.195794	-1.12699
entrez:100144967	20.0911	328.789	19.7117	760.285	16.3649	0.981115	37.8419	4.03253	-0.0275053	5.24191	5.9054e-09	0.971804	6.58886e-14	entrez:cpa6,ensembl:CPA6	entrez:carboxypeptidase A6,ensembl:carboxypeptidase A6 precursor [Source:RefSeq peptide;Acc:NP_001120005]	18.5055	1222.48	41.9549	1932.44	66.0601	2.26716	104.425	6.04571	1.18089	6.70632
entrez:100486389	12.3103	71.9151	10.0285	110.706	5.84188	0.814643	8.99302	2.54643	-0.29576	3.16881	1.86877e-06	0.854946	6.30594e-11	entrez:lgr5,ensembl:LGR5	entrez:leucine-rich repeat-containing G-protein coupled receptor 5,ensembl:leucine-rich repeat containing G protein-coupled receptor 5 [Source:HGNC Symbol;Acc:4504]	39.858	173.647	69.1888	263.733	4.35664	1.73588	6.61682	2.12322	0.79567	2.72614
entrez:100488273	8.63103	50.3372	6.84589	70.7768	5.83212	0.793172	8.20026	2.54402	-0.334295	3.03567	7.13662e-05	0.895969	6.67625e-07	entrez:LOC100488273,ensembl:RBMS3	entrez:RNA-binding motif, single-stranded-interacting protein 3-like,ensembl:RNA binding motif, single stranded interacting protein 3 [Source:HGNC Symbol;Acc:13427]	9.9645	39.9389	24.2897	157.597	4.00811	2.43762	15.8158	2.00292	1.28547	3.9833
ensembl:ENSXETG00000001688,entrez:780302	176.556	1618.4	122.101	1314.39	9.16648	0.691569	7.44464	3.19637	-0.532055	2.8962	6.22159e-07	0.795669	6.09466e-06	entrez:mamdc2,ensembl:MAMDC2	entrez:MAM domain containing 2,ensembl:MAM domain containing 2 [Source:Jamboree;Acc:XB-GENE-482693]	751.608	1750.36	359.929	2049.29	2.32882	0.478879	2.72655	1.2196	-1.06227	1.44707
ensembl:ENSXETG00000021762,entrez:100038298	173.779	592.434	145.92	492.489	3.40913	0.839688	2.834	1.7694	-0.252075	1.50284	8.607e-11	0.708021	6.81438e-08	entrez:angptl2,ensembl:ANGPTL2	entrez:angiopoietin-like 2,ensembl:angiopoietin-like 2 [Source:Jamboree;Acc:XB-GENE-488164]	351.605	614.711	252.466	739.204	1.7483	0.718039	2.10237	0.805954	-0.477867	1.07202
ensembl:ENSXETG00000001397,entrez:100189546	110.525	287.108	135.952	588.229	2.59768	1.23006	5.32214	1.37722	0.298726	2.41201	0.0701276	0.916596	6.76269e-06	entrez:runx2,ensembl:RUNX2	entrez:runt-related transcription factor 2,ensembl:runt-related transcription factor 2 [Source:Jamboree;Acc:XB-GENE-482021]	25.623	309.092	58.8841	752.605	12.0631	2.2981	29.3722	3.59252	1.20044	4.87638
ensembl:ENSXETG00000003871,entrez:734147	4.87143	168.48	7.43903	144.086	34.5853	1.52707	29.5776	5.11209	0.610769	4.88644	4.38509e-27	0.75712	6.78483e-23	entrez:thrb,ensembl:THRB	entrez:thyroid hormone receptor beta,ensembl:thyroid hormone receptor, beta (erythroblastic leukemia viral (v-erb-a) oncogene homolog 2) [Source:Jamboree;Acc:XB-GENE-6070709]	41.2815	555.671	36.0665	458.317	13.4605	0.873672	11.1022	3.75066	-0.194836	3.47278
ensembl:ENSXETG00000018720,entrez:100493034	225.795	524.861	199.018	572.126	2.3245	0.881411	2.53383	1.21692	-0.182113	1.34132	1.88514e-05	0.868498	6.83719e-07	entrez:sema6a,ensembl:SEMA6A	entrez:sema domain, transmembrane domain (TM), and cytoplasmic domain, (semaphorin) 6A,ensembl:sema domain, transmembrane domain (TM), and cytoplasmic domain, (semaphorin) 6A [Source:Jamboree;Acc:XB-GENE-980417]	210.678	1067.93	242.161	927.891	5.06901	1.14944	4.40431	2.34171	0.200926	2.13892
ensembl:ENSXETG00000008581,entrez:100125057	934.982	372.919	334.445	184.354	0.398852	0.357702	0.197174	-1.32607	-1.48317	-2.34246	1.4429e-06	5.50868e-08	6.00051e-17	entrez:olfml2a,ensembl:OLFML2A	entrez:olfactomedin-like 2A,ensembl:olfactomedin-like 2A [Source:Jamboree;Acc:XB-GENE-996424]	1577.24	609.502	828.794	383.271	0.386436	0.525472	0.243001	-1.3717	-0.928315	-2.04096
ensembl:ENSXETG00000006987,entrez:493342	172.661	243.691	246.309	504.104	1.41138	1.42654	2.91961	0.497108	0.512522	1.54578	0.602152	0.349576	6.03974e-07	entrez:p4ha2,ensembl:P4HA2	entrez:prolyl 4-hydroxylase, alpha polypeptide 2,ensembl:prolyl 4-hydroxylase, alpha polypeptide 2 [Source:Jamboree;Acc:XB-GENE-957618]	316.017	546.989	365.818	780.479	1.73088	1.15759	2.46974	0.791508	0.211122	1.30436
ensembl:ENSXETG00000022691,entrez:780329	0.801625	65.8997	3.90039	30.3123	82.2076	4.8656	37.8135	6.3612	2.28262	5.24083	1.36632e-10	0.51162	7.22767e-07	entrez:dzip1l,ensembl:DZIP1L	entrez:DAZ interacting protein 1-like,ensembl:DAZ interacting protein 1-like [Source:Jamboree;Acc:XB-GENE-991168]	5.694	295.2	6.62446	471.718	51.8441	1.16341	82.8447	5.69611	0.218361	6.37234
ensembl:ENSXETG00000003134,entrez:548690	1798.34	671.814	931.36	328.171	0.373575	0.517901	0.182486	-1.42053	-0.949253	-2.45415	0.0544239	0.24825	7.39316e-05	entrez:enpp2,ensembl:ENPP2	entrez:ectonucleotide pyrophosphatase/phosphodiesterase 2,ensembl:ectonucleotide pyrophosphatase/phosphodiesterase 2 [Source:Jamboree;Acc:XB-GENE-1016186]	2246.28	1121.76	2286.18	649.685	0.499385	1.01776	0.289226	-1.00177	0.0253962	-1.78973
ensembl:ENSXETG00000022119,entrez:100494194	148.35	94.8632	80.7066	16.6829	0.639457	0.54403	0.112457	-0.64508	-0.878242	-3.15256	0.943178	0.472317	7.84306e-07	entrez:LOC100494194,ensembl:XB-GENE-5896659	entrez:syntaxin-3-like,ensembl:Uncharacterized protein [Source:UniProtKB/TrEMBL;Acc:F7CJF9]	479.72	191.012	320.918	114.713	0.398174	0.668971	0.239126	-1.32853	-0.579985	-2.06416
ensembl:ENSXETG00000016586,entrez:448320	1700.23	1027.22	483.486	416.232	0.604165	0.284366	0.24481	-0.726986	-1.81418	-2.03027	0.388624	1.51033e-07	7.57467e-08	entrez:irf1,ensembl:IRF1	entrez:interferon regulatory factor 1,ensembl:interferon regulatory factor 1 [Source:Jamboree;Acc:XB-GENE-942994]	1209.98	1274.57	497.571	469.574	1.05339	0.411224	0.388086	0.0750334	-1.282	-1.36555
ensembl:ENSXETG00000004297,entrez:548654	174.216	295.734	480.805	580.513	1.69751	2.75982	3.33214	0.763422	1.46457	1.73645	0.183205	2.55505e-05	7.97853e-07	entrez:ppp1r1a,ensembl:PPP1R1A	entrez:protein phosphatase 1, regulatory (inhibitor) subunit 1A,ensembl:protein phosphatase 1, regulatory (inhibitor) subunit 1A [Source:Jamboree;Acc:XB-GENE-489186]	687.551	1238.1	1570	1481.09	1.80075	2.28346	2.15415	0.848595	1.19122	1.10712
ensembl:ENSXETG00000012186,entrez:100038087	49.4653	189.199	41.7583	137.646	3.82488	0.844194	2.78269	1.93541	-0.244354	1.47648	8.65441e-08	0.875145	7.01503e-05	entrez:ccnj,ensembl:CCNJ	entrez:cyclin J,ensembl:cyclin J [Source:Jamboree;Acc:XB-GENE-485597]	9.9645	131.972	37.5386	148.484	13.2442	3.76723	14.9013	3.72729	1.91351	3.89737
ensembl:ENSXETG00000025707,entrez:448254	226.51	277.254	551.942	665.635	1.22402	2.43672	2.93865	0.291632	1.28494	1.55516	1	0.00112259	7.98725e-06	entrez:asns,ensembl:ASNS	entrez:asparagine synthetase (glutamine-hydrolyzing),ensembl:asparagine synthetase (glutamine-hydrolyzing) [Source:Jamboree;Acc:XB-GENE-1006768]	72.5985	111.134	158.987	284.103	1.53081	2.18995	3.91334	0.614291	1.1309	1.9684
ensembl:ENSXETG00000006623,entrez:100496322	515.782	1553.92	161.751	1128.12	3.01274	0.313603	2.1872	1.59108	-1.67299	1.12908	2.0473e-09	6.29536e-08	7.15374e-06	entrez:LOC100496322,ensembl:LRRC15	entrez:leucine-rich repeat-containing protein 15-like,ensembl:leucine rich repeat containing 15 [Source:Jamboree;Acc:XB-GENE-990725]	750.185	4441.9	347.416	4998.6	5.92107	0.463108	6.66316	2.56586	-1.11058	2.73621
ensembl:ENSXETG00000003828,entrez:550089	289.888	84.351	162.038	50.7112	0.290978	0.558968	0.174934	-1.78102	-0.839161	-2.51512	5.62529e-08	0.0629598	7.15879e-12	entrez:gfpt2,ensembl:GFPT2	entrez:glutamine-fructose-6-phosphate transaminase 2,ensembl:glutamine-fructose-6-phosphate transaminase 2 [Source:Jamboree;Acc:XB-GENE-942490]	304.629	121.553	242.897	119.538	0.39902	0.797353	0.392404	-1.32547	-0.326709	-1.34959
ensembl:ENSXETG00000005193,entrez:734025	438.6	241.807	281.438	92.415	0.551315	0.641673	0.210705	-0.859052	-0.64009	-2.24671	0.365067	0.496468	7.93364e-07	entrez:gramd3,ensembl:GRAMD3	entrez:GRAM domain containing 3,ensembl:GRAM domain containing 3 [Source:Jamboree;Acc:XB-GENE-490792]	411.392	296.937	229.648	176.358	0.721786	0.558222	0.428687	-0.470357	-0.841088	-1.222
ensembl:ENSXETG00000012325,entrez:779602	817.841	641.409	700.651	351.605	0.784271	0.856708	0.429919	-0.350576	-0.223125	-1.21786	0.796575	0.790825	7.60488e-06	entrez:aim1l,ensembl:AIM1L	entrez:absent in melanoma 1-like,ensembl:absent in melanoma 1-like [Source:Jamboree;Acc:XB-GENE-985460]	2419.95	1623.6	2251.58	1183.05	0.670923	0.930424	0.488873	-0.57578	-0.104039	-1.03247
ensembl:ENSXETG00000012024,entrez:100493689	80.6016	276.854	97.0386	396.072	3.43485	1.20393	4.91394	1.78025	0.26775	2.29688	0.000470593	0.832874	7.60559e-07	entrez:slc15a2,ensembl:SLC15A2	entrez:solute carrier family 15 (H+/peptide transporter), member 2,ensembl:solute carrier family 15 (H+/peptide transporter), member 2 [Source:Jamboree;Acc:XB-GENE-486968]	224.913	666.805	172.236	730.091	2.96472	0.765789	3.2461	1.5679	-0.38498	1.69871
ensembl:ENSXETG00000007329,entrez:100498156	265.699	637.243	270.019	718.367	2.39837	1.01626	2.70369	1.26205	0.0232711	1.43493	2.09325e-06	0.992366	8.82744e-08	entrez:LOC100498156,ensembl:HYAL1	entrez:hyaluronidase-1-like,ensembl:hyaluronoglucosaminidase 1 [Source:Jamboree;Acc:XB-GENE-987118]	173.667	519.205	164.876	367.19	2.98966	0.949377	2.11433	1.57998	-0.0749468	1.0802
ensembl:ENSXETG00000023310,entrez:100158582	502.919	362.742	336.713	63.6416	0.721272	0.669517	0.126544	-0.471384	-0.578807	-2.98229	0.944577	0.529288	8.48693e-12	entrez:capn9,ensembl:CAPN9	entrez:calpain 9,ensembl:calpain 9 [Source:Jamboree;Acc:XB-GENE-948345]	2021.37	1243.31	2122.77	841.052	0.615085	1.05016	0.41608	-0.701143	0.0706158	-1.26507
ensembl:ENSXETG00000011881,entrez:100487216	325.013	803.923	231.786	1060.27	2.47351	0.713159	3.26223	1.30656	-0.487705	1.70586	8.11981e-07	0.275852	8.48693e-12	entrez:LOC100487216,ensembl:ARSI	entrez:arylsulfatase I-like,ensembl:arylsulfatase family, member I [Source:Jamboree;Acc:XB-GENE-6046190]	183.632	1085.3	164.139	1459.65	5.91018	0.893852	7.94878	2.5632	-0.161892	2.99073
ensembl:ENSXETG00000016964,entrez:100490895	81.9302	44.404	35.889	16.1274	0.541973	0.438043	0.196844	-0.883707	-1.19086	-2.34488	0.376607	0.0628735	8.38888e-05	entrez:LOC100490895,ensembl:BTBD11	entrez:ankyrin repeat and BTB/POZ domain-containing protein BTBD11-like,ensembl:BTB (POZ) domain containing 11 [Source:Jamboree;Acc:XB-GENE-991957]	112.457	78.1412	72.8691	38.0591	0.694857	0.647976	0.338434	-0.525211	-0.625989	-1.56305
ensembl:ENSXETG00000007816,entrez:100489152	88.1022	586.343	133.514	910.597	6.65527	1.51544	10.3357	2.7345	0.599737	3.36956	1.15283e-08	0.492778	8.06729e-12	entrez:LOC100489152,ensembl:ITGA11	entrez:integrin alpha-11-like,ensembl:integrin, alpha 11 [Source:Jamboree;Acc:XB-GENE-483822]	217.796	1656.59	375.386	3040.97	7.60619	1.72357	13.9625	2.92717	0.785401	3.80349
ensembl:ENSXETG00000015544,entrez:100145062	454.3	313.157	295.335	188.187	0.689318	0.650089	0.414235	-0.536759	-0.621291	-1.27148	0.561755	0.185914	8.1322e-05	entrez:lrrk2,ensembl:LRRK2	entrez:leucine-rich repeat kinase 2,ensembl:leucine-rich repeat kinase 2 [Source:Jamboree;Acc:XB-GENE-5768572]	1698.24	948.114	1132.05	677.023	0.558293	0.666602	0.398662	-0.840905	-0.585103	-1.32676
entrez:100127860	189.743	140.137	149.396	62.9916	0.738564	0.787361	0.331985	-0.437206	-0.344903	-1.59081	0.817258	0.759938	9.28068e-05	entrez:LOC100127860,ensembl:MGST2	entrez:uncharacterized LOC100127860,ensembl:uncharacterized protein LOC100127860 [Source:RefSeq peptide;Acc:NP_001106626]	328.829	227.478	448.991	153.844	0.691782	1.36543	0.467856	-0.53161	0.449352	-1.09586
ensembl:ENSXETG00000017938	412.876	420.308	197.346	148.021	1.018	0.477978	0.358511	0.0257354	-1.06498	-1.47991	1	0.00110208	9.9244e-06	NA	NA	401.427	343.821	205.358	186.543	0.856498	0.511571	0.4647	-0.223479	-0.966994	-1.10563
ensembl:ENSXETG00000005782,entrez:100037917	66.5685	162.908	26.0594	316.372	2.44722	0.391468	4.75258	1.29115	-1.35303	2.24871	0.261343	0.0603616	9.16717e-05	entrez:col8a1,ensembl:COL8A1	entrez:collagen, type VIII, alpha 1,ensembl:collagen, type VIII, alpha 1 [Source:Jamboree;Acc:XB-GENE-969520]	72.5985	484.476	144.266	984.712	6.67335	1.98718	13.5638	2.73841	0.99072	3.76169
ensembl:ENSXETG00000019051,entrez:100134994	31.7903	376.286	198.231	651.066	11.8365	6.2356	20.48	3.56517	2.64053	4.35615	1.86634e-06	0.000853225	9.35292e-09	entrez:klf9,ensembl:KLF9	entrez:Kruppel-like factor 9,ensembl:Kruppel-like factor 9 [Source:Jamboree;Acc:XB-GENE-483889]	190.749	1300.62	455.616	1422.66	6.81847	2.38856	7.45828	2.76945	1.25614	2.89884
ensembl:ENSXETG00000009362,entrez:407880	783.416	3120.8	1048.76	4044.36	3.98358	1.3387	5.16247	1.99407	0.420834	2.36806	2.49746e-06	0.601444	9.35361e-08	entrez:pfkfb4,ensembl:PFKFB4	entrez:6-phosphofructo-2-kinase/fructose-2,6-biphosphatase 4,ensembl:6-phosphofructo-2-kinase/fructose-2,6-biphosphatase 4 [Source:Jamboree;Acc:XB-GENE-1001570]	1286.84	6358.96	1930.66	8387.47	4.94151	1.50031	6.51786	2.30495	0.585259	2.7044
ensembl:ENSXETG00000011649,entrez:780300	12.4018	83.1311	21.1901	82.7651	6.70315	1.70863	6.67364	2.74484	0.772841	2.73847	0.000112568	0.744089	9.20814e-05	entrez:cdkn2d,ensembl:CDKN2D	entrez:cyclin-dependent kinase inhibitor 2D (p19, inhibits CDK4),ensembl:cyclin-dependent kinase inhibitor 2D (p19, inhibits CDK4) [Source:Jamboree;Acc:XB-GENE-483786]	78.2925	284.781	75.0773	231.571	3.6374	0.958933	2.95776	1.86291	-0.0604988	1.56451
