# Supplementary material for: Transcriptome and Methylome Analysis Reveal Complex Cross-Talks between Thyroid Hormone and Glucocorticoid Signaling at Xenopus Metamorphosis
Source: Cells. 2021 Sep 9;10(9):2375. doi: 10.3390/cells10092375 (PMC8468809; doi:10.3390/cells10092375)
Supplement: Supplementary file 1 [file cells-10-02375-s001.zip › TableS3.xlsx]

## Sheet: DE_T3_GO_PROCESS
TableS3: Standard Gene Ontology analysis of DE genes
GO Term	Description	P-value	FDR q-value	Enrichment	N	B	n	b	Genes
GO:0030214	hyaluronan catabolic process	1.76e-07	0.00254	33.09	11581	10	175	5	[HEXB - hexosaminidase b (beta polypeptide), STAB2 - stabilin 2, SPAM1 - sperm adhesion molecule 1 (ph-20 hyaluronidase, zona pellucida binding), HYAL2 - hyaluronoglucosaminidase 2, GUSB - glucuronidase, beta]
GO:0030212	hyaluronan metabolic process	4.91e-07	0.00354	18.91	11581	21	175	6	[HAS2 - hyaluronan synthase 2, HEXB - hexosaminidase b (beta polypeptide), STAB2 - stabilin 2, SPAM1 - sperm adhesion molecule 1 (ph-20 hyaluronidase, zona pellucida binding), HYAL2 - hyaluronoglucosaminidase 2, GUSB - glucuronidase, beta]
GO:1903510	mucopolysaccharide metabolic process	2.49e-06	0.012	7.64	11581	78	175	9	[NDST1 - n-deacetylase/n-sulfotransferase (heparan glucosaminyl) 1, HAS2 - hyaluronan synthase 2, HEXB - hexosaminidase b (beta polypeptide), STAB2 - stabilin 2, SPAM1 - sperm adhesion molecule 1 (ph-20 hyaluronidase, zona pellucida binding), VCAN - versican, CHPF - chondroitin polymerizing factor, HYAL2 - hyaluronoglucosaminidase 2, GUSB - glucuronidase, beta]
GO:0030203	glycosaminoglycan metabolic process	3.9e-05	0.141	5.46	11581	109	175	9	[NDST1 - n-deacetylase/n-sulfotransferase (heparan glucosaminyl) 1, HAS2 - hyaluronan synthase 2, HEXB - hexosaminidase b (beta polypeptide), STAB2 - stabilin 2, SPAM1 - sperm adhesion molecule 1 (ph-20 hyaluronidase, zona pellucida binding), VCAN - versican, HYAL2 - hyaluronoglucosaminidase 2, CHPF - chondroitin polymerizing factor, GUSB - glucuronidase, beta]
GO:0006022	aminoglycan metabolic process	5.19e-05	0.15	5.27	11581	113	175	9	[NDST1 - n-deacetylase/n-sulfotransferase (heparan glucosaminyl) 1, HAS2 - hyaluronan synthase 2, HEXB - hexosaminidase b (beta polypeptide), STAB2 - stabilin 2, SPAM1 - sperm adhesion molecule 1 (ph-20 hyaluronidase, zona pellucida binding), VCAN - versican, HYAL2 - hyaluronoglucosaminidase 2, CHPF - chondroitin polymerizing factor, GUSB - glucuronidase, beta]
GO:0006027	glycosaminoglycan catabolic process	5.46e-05	0.131	8.82	11581	45	175	6	[HEXB - hexosaminidase b (beta polypeptide), STAB2 - stabilin 2, SPAM1 - sperm adhesion molecule 1 (ph-20 hyaluronidase, zona pellucida binding), VCAN - versican, HYAL2 - hyaluronoglucosaminidase 2, GUSB - glucuronidase, beta]
GO:0006026	aminoglycan catabolic process	6.2e-05	0.128	8.63	11581	46	175	6	[HEXB - hexosaminidase b (beta polypeptide), STAB2 - stabilin 2, SPAM1 - sperm adhesion molecule 1 (ph-20 hyaluronidase, zona pellucida binding), VCAN - versican, HYAL2 - hyaluronoglucosaminidase 2, GUSB - glucuronidase, beta]
GO:0051093	negative regulation of developmental process	7.1e-05	0.128	2.42	11581	628	175	23	[ADAMTS12 - adam metallopeptidase with thrombospondin type 1 motif, 12, DIO3 - deiodinase, iodothyronine, type iii, NGFR - nerve growth factor receptor, TBX2 - t-box 2, WWC3 - wwc family member 3, HDAC7 - histone deacetylase 7, IGFBP5 - insulin-like growth factor binding protein 5, STAT5B - signal transducer and activator of transcription 5b, SYNGAP1 - synaptic ras gtpase activating protein 1, LO…
GO:0032501	multicellular organismal process	7.32e-05	0.117	1.63	11581	2229	175	55	[CCNB2 - cyclin b2, DPP4 - dipeptidyl-peptidase 4, ABCA4 - atp-binding cassette, sub-family a (abc1), member 4, TLR2 - toll-like receptor 2, SLC15A2 - solute carrier family 15 (oligopeptide transporter), member 2, MCPH1 - microcephalin 1, GCH1 - gtp cyclohydrolase 1, FOXO1 - forkhead box o1, NGFR - nerve growth factor receptor, LGR5 - leucine-rich repeat containing g protein-coupled receptor 5, F…
GO:0097067	cellular response to thyroid hormone stimulus	0.000103	0.148	15.57	11581	17	175	4	[PNPLA3 - patatin-like phospholipase domain containing 3, MED1 - mediator complex subunit 1, THRB - thyroid hormone receptor, beta, KLF9 - kruppel-like factor 9]
GO:0051241	negative regulation of multicellular organismal process	0.000123	0.16	2.19	11581	785	175	26	[DIO3 - deiodinase, iodothyronine, type iii, WWC3 - wwc family member 3, PROS1 - protein s (alpha), STAT5B - signal transducer and activator of transcription 5b, EPX - eosinophil peroxidase, MECP2 - methyl cpg binding protein 2 (rett syndrome), NFIB - nuclear factor i/b, MAP2 - microtubule-associated protein 2, SEMA6A - sema domain, transmembrane domain (tm), and cytoplasmic domain, (semaphorin) …
GO:1903317	regulation of protein maturation	0.000145	0.174	6.1	11581	76	175	7	[C4B - complement component 4b (chido blood group), C4A - complement component 4a (rodgers blood group), CPN1 - carboxypeptidase n, polypeptide 1, SOX4 - sry (sex determining region y)-box 4, PROS1 - protein s (alpha), GAS1 - growth arrest-specific 1, CAST - calpastatin]
GO:0014745	negative regulation of muscle adaptation	0.00018	0.199	24.82	11581	8	175	3	[IGFBP5 - insulin-like growth factor binding protein 5, FOXO1 - forkhead box o1, KLF4 - kruppel-like factor 4 (gut)]
GO:0072593	reactive oxygen species metabolic process	0.000185	0.191	5.86	11581	79	175	7	[SH3PXD2B - sh3 and px domains 2b, SOD3 - superoxide dismutase 3, extracellular, PRDX2 - peroxiredoxin 2, TLR2 - toll-like receptor 2, GCH1 - gtp cyclohydrolase 1, SH3PXD2A - sh3 and px domains 2a, EPX - eosinophil peroxidase]
GO:0043062	extracellular structure organization	0.000209	0.201	3.05	11581	304	175	14	[ADAMTS12 - adam metallopeptidase with thrombospondin type 1 motif, 12, TTR - transthyretin, SH3PXD2B - sh3 and px domains 2b, OLFML2A - olfactomedin-like 2a, SMOC1 - sparc related modular calcium binding 1, ADAMTS17 - adam metallopeptidase with thrombospondin type 1 motif, 17, HTRA1 - htra serine peptidase 1, SH3PXD2A - sh3 and px domains 2a, LOXL2 - lysyl oxidase-like 2, PLTP - phospholipid tra…
GO:0030198	extracellular matrix organization	0.000221	0.199	3.2	11581	269	175	13	[ADAMTS12 - adam metallopeptidase with thrombospondin type 1 motif, 12, TTR - transthyretin, SH3PXD2B - sh3 and px domains 2b, OLFML2A - olfactomedin-like 2a, SMOC1 - sparc related modular calcium binding 1, ADAMTS17 - adam metallopeptidase with thrombospondin type 1 motif, 17, HTRA1 - htra serine peptidase 1, SH3PXD2A - sh3 and px domains 2a, LOXL2 - lysyl oxidase-like 2, HAS2 - hyaluronan synth…
GO:0042480	negative regulation of eye photoreceptor cell development	0.000227	0.192	66.18	11581	2	175	2	[DIO3 - deiodinase, iodothyronine, type iii, THRB - thyroid hormone receptor, beta]
GO:0042478	regulation of eye photoreceptor cell development	0.000227	0.182	66.18	11581	2	175	2	[DIO3 - deiodinase, iodothyronine, type iii, THRB - thyroid hormone receptor, beta]
GO:0097474	retinal cone cell apoptotic process	0.000227	0.172	66.18	11581	2	175	2	[DIO3 - deiodinase, iodothyronine, type iii, THRB - thyroid hormone receptor, beta]
GO:1903670	regulation of sprouting angiogenesis	0.000231	0.166	6.85	11581	58	175	6	[NGFR - nerve growth factor receptor, FGFBP1 - fibroblast growth factor binding protein 1, SEMA6A - sema domain, transmembrane domain (tm), and cytoplasmic domain, (semaphorin) 6a, HDAC7 - histone deacetylase 7, BMPER - bmp binding endothelial regulator, KLF4 - kruppel-like factor 4 (gut)]
GO:0097066	response to thyroid hormone	0.000356	0.244	11.51	11581	23	175	4	[PNPLA3 - patatin-like phospholipase domain containing 3, MED1 - mediator complex subunit 1, THRB - thyroid hormone receptor, beta, KLF9 - kruppel-like factor 9]
GO:0050673	epithelial cell proliferation	0.000364	0.238	6.3	11581	63	175	6	[LGR5 - leucine-rich repeat containing g protein-coupled receptor 5, MED1 - mediator complex subunit 1, IGFBP5 - insulin-like growth factor binding protein 5, LOXL2 - lysyl oxidase-like 2, FAP - fibroblast activation protein, alpha, BMPER - bmp binding endothelial regulator]
GO:0045444	fat cell differentiation	0.000508	0.318	5.93	11581	67	175	6	[PNPLA3 - patatin-like phospholipase domain containing 3, MED1 - mediator complex subunit 1, FOXO1 - forkhead box o1, MAFB - v-maf avian musculoaponeurotic fibrosarcoma oncogene homolog b, STEAP4 - steap family member 4, KLF4 - kruppel-like factor 4 (gut)]
GO:0070293	renal absorption	0.000512	0.307	18.05	11581	11	175	3	[HAS2 - hyaluronan synthase 2, SLC15A2 - solute carrier family 15 (oligopeptide transporter), member 2, HYAL2 - hyaluronoglucosaminidase 2]
GO:0048523	negative regulation of cellular process	0.000519	0.299	1.42	11581	3217	175	69	[WWC3 - wwc family member 3, HTRA1 - htra serine peptidase 1, ATAD2B - atpase family, aaa domain containing 2b, PLXNB3 - plexin b3, DPP4 - dipeptidyl-peptidase 4, IFNLR1 - interferon, lambda receptor 1, MAP2 - microtubule-associated protein 2, TLR2 - toll-like receptor 2, SEMA6A - sema domain, transmembrane domain (tm), and cytoplasmic domain, (semaphorin) 6a, MCPH1 - microcephalin 1, MOSPD1 - mo…
GO:0110111	negative regulation of animal organ morphogenesis	0.000674	0.373	9.8	11581	27	175	4	[NFIB - nuclear factor i/b, DIO3 - deiodinase, iodothyronine, type iii, TBX2 - t-box 2, THRB - thyroid hormone receptor, beta]
GO:0002154	thyroid hormone mediated signaling pathway	0.000674	0.36	44.12	11581	3	175	2	[MED1 - mediator complex subunit 1, THRB - thyroid hormone receptor, beta]
GO:0010716	negative regulation of extracellular matrix disassembly	0.000674	0.347	44.12	11581	3	175	2	[DPP4 - dipeptidyl-peptidase 4, FAP - fibroblast activation protein, alpha]
GO:0070295	renal water absorption	0.000674	0.335	44.12	11581	3	175	2	[HAS2 - hyaluronan synthase 2, HYAL2 - hyaluronoglucosaminidase 2]
GO:0044245	polysaccharide digestion	0.000674	0.324	44.12	11581	3	175	2	[SI - sucrase-isomaltase (alpha-glucosidase), MGAM - maltase-glucoamylase (alpha-glucosidase)]
GO:0045596	negative regulation of cell differentiation	0.000722	0.335	2.4	11581	468	175	17	[ADAMTS12 - adam metallopeptidase with thrombospondin type 1 motif, 12, DIO3 - deiodinase, iodothyronine, type iii, NGFR - nerve growth factor receptor, HDAC7 - histone deacetylase 7, IGFBP5 - insulin-like growth factor binding protein 5, STAT5B - signal transducer and activator of transcription 5b, SYNGAP1 - synaptic ras gtpase activating protein 1, MECP2 - methyl cpg binding protein 2 (rett syn…
GO:0006801	superoxide metabolic process	0.000777	0.35	9.45	11581	28	175	4	[SH3PXD2B - sh3 and px domains 2b, SOD3 - superoxide dismutase 3, extracellular, PRDX2 - peroxiredoxin 2, SH3PXD2A - sh3 and px domains 2a]
GO:1902285	semaphorin-plexin signaling pathway involved in neuron projection guidance	0.000868	0.379	15.27	11581	13	175	3	[PLXNB3 - plexin b3, NRP2 - neuropilin 2, PLXNA1 - plexin a1]
GO:0030449	regulation of complement activation	0.000891	0.377	9.13	11581	29	175	4	[C4B - complement component 4b (chido blood group), C4A - complement component 4a (rodgers blood group), CPN1 - carboxypeptidase n, polypeptide 1, PROS1 - protein s (alpha)]
GO:0070613	regulation of protein processing	0.000929	0.382	5.29	11581	75	175	6	[C4B - complement component 4b (chido blood group), C4A - complement component 4a (rodgers blood group), CPN1 - carboxypeptidase n, polypeptide 1, PROS1 - protein s (alpha), GAS1 - growth arrest-specific 1, CAST - calpastatin]
GO:0048872	homeostasis of number of cells	0.000929	0.372	5.29	11581	75	175	6	[PKN1 - protein kinase n1, CCNB2 - cyclin b2, PRDX2 - peroxiredoxin 2, EZH2 - enhancer of zeste homolog 2 (drosophila), SOX4 - sry (sex determining region y)-box 4, STAT5B - signal transducer and activator of transcription 5b]

## Sheet: DE_CORT_GO_PROCESS
GO Term	Description	P-value	FDR q-value	Enrichment	N	B	n	b	Genes
GO:0006068	ethanol catabolic process	7.76e-11	1.12e-06	68.76	11575	10	101	6	[SULT1E1 - sulfotransferase family 1e, estrogen-preferring, member 1, SULT2A1 - sulfotransferase family, cytosolic, 2a, dehydroepiandrosterone (dhea)-preferring, member 1, SULT1A2 - sulfotransferase family, cytosolic, 1a, phenol-preferring, member 2, SULT1A4 - sulfotransferase family, cytosolic, 1a, phenol-preferring, member 4, SULT1A3 - sulfotransferase family, cytosolic, 1a, phenol-preferring, …
GO:0034310	primary alcohol catabolic process	6.2e-10	4.47e-06	52.89	11575	13	101	6	[SULT1E1 - sulfotransferase family 1e, estrogen-preferring, member 1, SULT2A1 - sulfotransferase family, cytosolic, 2a, dehydroepiandrosterone (dhea)-preferring, member 1, SULT1A2 - sulfotransferase family, cytosolic, 1a, phenol-preferring, member 2, SULT1A4 - sulfotransferase family, cytosolic, 1a, phenol-preferring, member 4, SULT1A3 - sulfotransferase family, cytosolic, 1a, phenol-preferring, …
GO:0006067	ethanol metabolic process	1.08e-09	5.18e-06	49.12	11575	14	101	6	[SULT1E1 - sulfotransferase family 1e, estrogen-preferring, member 1, SULT2A1 - sulfotransferase family, cytosolic, 2a, dehydroepiandrosterone (dhea)-preferring, member 1, SULT1A2 - sulfotransferase family, cytosolic, 1a, phenol-preferring, member 2, SULT1A4 - sulfotransferase family, cytosolic, 1a, phenol-preferring, member 4, SULT1A3 - sulfotransferase family, cytosolic, 1a, phenol-preferring, …
GO:0051923	sulfation	6.48e-09	2.33e-05	38.2	11575	18	101	6	[SULT1E1 - sulfotransferase family 1e, estrogen-preferring, member 1, SULT2A1 - sulfotransferase family, cytosolic, 2a, dehydroepiandrosterone (dhea)-preferring, member 1, SULT1A2 - sulfotransferase family, cytosolic, 1a, phenol-preferring, member 2, SULT1A4 - sulfotransferase family, cytosolic, 1a, phenol-preferring, member 4, SULT1A3 - sulfotransferase family, cytosolic, 1a, phenol-preferring, …
GO:0034035	purine ribonucleoside bisphosphate metabolic process	1.85e-08	5.34e-05	32.74	11575	21	101	6	[SULT1E1 - sulfotransferase family 1e, estrogen-preferring, member 1, SULT2A1 - sulfotransferase family, cytosolic, 2a, dehydroepiandrosterone (dhea)-preferring, member 1, SULT1A2 - sulfotransferase family, cytosolic, 1a, phenol-preferring, member 2, SULT1A4 - sulfotransferase family, cytosolic, 1a, phenol-preferring, member 4, SULT1A3 - sulfotransferase family, cytosolic, 1a, phenol-preferring, …
GO:0050427	3'-phosphoadenosine 5'-phosphosulfate metabolic process	1.85e-08	4.45e-05	32.74	11575	21	101	6	[SULT1E1 - sulfotransferase family 1e, estrogen-preferring, member 1, SULT2A1 - sulfotransferase family, cytosolic, 2a, dehydroepiandrosterone (dhea)-preferring, member 1, SULT1A2 - sulfotransferase family, cytosolic, 1a, phenol-preferring, member 2, SULT1A4 - sulfotransferase family, cytosolic, 1a, phenol-preferring, member 4, SULT1A3 - sulfotransferase family, cytosolic, 1a, phenol-preferring, …
GO:0017001	antibiotic catabolic process	3.16e-08	6.49e-05	21.11	11575	38	101	7	[SULT1E1 - sulfotransferase family 1e, estrogen-preferring, member 1, PCK1 - phosphoenolpyruvate carboxykinase 1 (soluble), SULT2A1 - sulfotransferase family, cytosolic, 2a, dehydroepiandrosterone (dhea)-preferring, member 1, SULT1A2 - sulfotransferase family, cytosolic, 1a, phenol-preferring, member 2, SULT1A4 - sulfotransferase family, cytosolic, 1a, phenol-preferring, member 4, SULT1A3 - sulfo…
GO:1901616	organic hydroxy compound catabolic process	3.9e-08	7.02e-05	15.54	11575	59	101	8	[COMT - catechol-o-methyltransferase, DIO3 - deiodinase, iodothyronine, type iii, SULT1E1 - sulfotransferase family 1e, estrogen-preferring, member 1, SULT2A1 - sulfotransferase family, cytosolic, 2a, dehydroepiandrosterone (dhea)-preferring, member 1, SULT1A2 - sulfotransferase family, cytosolic, 1a, phenol-preferring, member 2, SULT1A4 - sulfotransferase family, cytosolic, 1a, phenol-preferring…
GO:0042737	drug catabolic process	9.18e-07	0.00147	10.42	11575	88	101	8	[PCK1 - phosphoenolpyruvate carboxykinase 1 (soluble), SULT1E1 - sulfotransferase family 1e, estrogen-preferring, member 1, SULT2A1 - sulfotransferase family, cytosolic, 2a, dehydroepiandrosterone (dhea)-preferring, member 1, SULT1A2 - sulfotransferase family, cytosolic, 1a, phenol-preferring, member 2, GSTZ1 - glutathione s-transferase zeta 1, SULT1A4 - sulfotransferase family, cytosolic, 1a, ph…
GO:0010803	regulation of tumor necrosis factor-mediated signaling pathway	1.55e-06	0.00223	16.37	11575	42	101	6	[CARD16 - caspase recruitment domain family, member 16, BIRC3 - baculoviral iap repeat containing 3, BIRC2 - baculoviral iap repeat containing 2, CASP4 - caspase 4, apoptosis-related cysteine peptidase, CASP1 - caspase 1, apoptosis-related cysteine peptidase, PYDC1 - pyd (pyrin domain) containing 1]
GO:0018958	phenol-containing compound metabolic process	1.6e-06	0.00209	12.15	11575	66	101	7	[COMT - catechol-o-methyltransferase, DIO3 - deiodinase, iodothyronine, type iii, SULT2A1 - sulfotransferase family, cytosolic, 2a, dehydroepiandrosterone (dhea)-preferring, member 1, SULT1A2 - sulfotransferase family, cytosolic, 1a, phenol-preferring, member 2, SULT1A4 - sulfotransferase family, cytosolic, 1a, phenol-preferring, member 4, SULT1A3 - sulfotransferase family, cytosolic, 1a, phenol-…
GO:0019336	phenol-containing compound catabolic process	1.72e-06	0.00206	41.67	11575	11	101	4	[COMT - catechol-o-methyltransferase, DIO3 - deiodinase, iodothyronine, type iii, SULT1A4 - sulfotransferase family, cytosolic, 1a, phenol-preferring, member 4, SULT1A3 - sulfotransferase family, cytosolic, 1a, phenol-preferring, member 3]
GO:0046164	alcohol catabolic process	1.78e-06	0.00198	15.99	11575	43	101	6	[SULT1E1 - sulfotransferase family 1e, estrogen-preferring, member 1, SULT2A1 - sulfotransferase family, cytosolic, 2a, dehydroepiandrosterone (dhea)-preferring, member 1, SULT1A2 - sulfotransferase family, cytosolic, 1a, phenol-preferring, member 2, SULT1A4 - sulfotransferase family, cytosolic, 1a, phenol-preferring, member 4, SULT1A3 - sulfotransferase family, cytosolic, 1a, phenol-preferring, …
GO:0012501	programmed cell death	2.06e-06	0.00212	3.78	11575	516	101	17	[DIO3 - deiodinase, iodothyronine, type iii, BIRC3 - baculoviral iap repeat containing 3, BIRC2 - baculoviral iap repeat containing 2, MAPK1 - mitogen-activated protein kinase 1, LGALS13 - lectin, galactoside-binding, soluble, 13, LGALS16 - lectin, galactoside-binding, soluble, 16, SLIT2 - slit homolog 2 (drosophila), IRF1 - interferon regulatory factor 1, EMC4 - er membrane protein complex subun…
GO:0008219	cell death	4.2e-06	0.00403	3.58	11575	544	101	17	[DIO3 - deiodinase, iodothyronine, type iii, BIRC3 - baculoviral iap repeat containing 3, BIRC2 - baculoviral iap repeat containing 2, MAPK1 - mitogen-activated protein kinase 1, LGALS13 - lectin, galactoside-binding, soluble, 13, LGALS16 - lectin, galactoside-binding, soluble, 16, SLIT2 - slit homolog 2 (drosophila), IRF1 - interferon regulatory factor 1, EMC4 - er membrane protein complex subun…
GO:0009812	flavonoid metabolic process	6.37e-06	0.00573	68.76	11575	5	101	3	[SULT1A4 - sulfotransferase family, cytosolic, 1a, phenol-preferring, member 4, SULT1A3 - sulfotransferase family, cytosolic, 1a, phenol-preferring, member 3, SULT1A1 - sulfotransferase family, cytosolic, 1a, phenol-preferring, member 1]
GO:0001959	regulation of cytokine-mediated signaling pathway	6.53e-06	0.00553	8.04	11575	114	101	8	[CARD16 - caspase recruitment domain family, member 16, BIRC3 - baculoviral iap repeat containing 3, BIRC2 - baculoviral iap repeat containing 2, CASP4 - caspase 4, apoptosis-related cysteine peptidase, PARP9 - poly (adp-ribose) polymerase family, member 9, SLIT2 - slit homolog 2 (drosophila), CASP1 - caspase 1, apoptosis-related cysteine peptidase, PYDC1 - pyd (pyrin domain) containing 1]
GO:0060759	regulation of response to cytokine stimulus	1.08e-05	0.00863	7.52	11575	122	101	8	[CARD16 - caspase recruitment domain family, member 16, BIRC3 - baculoviral iap repeat containing 3, BIRC2 - baculoviral iap repeat containing 2, CASP4 - caspase 4, apoptosis-related cysteine peptidase, PARP9 - poly (adp-ribose) polymerase family, member 9, SLIT2 - slit homolog 2 (drosophila), CASP1 - caspase 1, apoptosis-related cysteine peptidase, PYDC1 - pyd (pyrin domain) containing 1]
GO:0006584	catecholamine metabolic process	1.21e-05	0.00915	16.37	11575	35	101	5	[COMT - catechol-o-methyltransferase, SULT1A2 - sulfotransferase family, cytosolic, 1a, phenol-preferring, member 2, SULT1A4 - sulfotransferase family, cytosolic, 1a, phenol-preferring, member 4, SULT1A3 - sulfotransferase family, cytosolic, 1a, phenol-preferring, member 3, SULT1A1 - sulfotransferase family, cytosolic, 1a, phenol-preferring, member 1]
GO:0009712	catechol-containing compound metabolic process	1.21e-05	0.0087	16.37	11575	35	101	5	[COMT - catechol-o-methyltransferase, SULT1A2 - sulfotransferase family, cytosolic, 1a, phenol-preferring, member 2, SULT1A4 - sulfotransferase family, cytosolic, 1a, phenol-preferring, member 4, SULT1A3 - sulfotransferase family, cytosolic, 1a, phenol-preferring, member 3, SULT1A1 - sulfotransferase family, cytosolic, 1a, phenol-preferring, member 1]
GO:0070234	positive regulation of T cell apoptotic process	1.27e-05	0.00868	57.3	11575	6	101	3	[LGALS16 - lectin, galactoside-binding, soluble, 16, LGALS14 - lectin, galactoside-binding, soluble, 14, LGALS13 - lectin, galactoside-binding, soluble, 13]
GO:0034308	primary alcohol metabolic process	2.07e-05	0.0136	10.58	11575	65	101	6	[SULT1E1 - sulfotransferase family 1e, estrogen-preferring, member 1, SULT2A1 - sulfotransferase family, cytosolic, 2a, dehydroepiandrosterone (dhea)-preferring, member 1, SULT1A2 - sulfotransferase family, cytosolic, 1a, phenol-preferring, member 2, SULT1A4 - sulfotransferase family, cytosolic, 1a, phenol-preferring, member 4, SULT1A3 - sulfotransferase family, cytosolic, 1a, phenol-preferring, …
GO:0070371	ERK1 and ERK2 cascade	3.54e-05	0.0222	20.84	11575	22	101	4	[MAPK1 - mitogen-activated protein kinase 1, SOX9 - sry (sex determining region y)-box 9, SULT1A4 - sulfotransferase family, cytosolic, 1a, phenol-preferring, member 4, SULT1A3 - sulfotransferase family, cytosolic, 1a, phenol-preferring, member 3]
GO:0097194	execution phase of apoptosis	3.54e-05	0.0212	20.84	11575	22	101	4	[CASP12 - caspase 12 (gene/pseudogene), CASP4 - caspase 4, apoptosis-related cysteine peptidase, CASP5 - caspase 5, apoptosis-related cysteine peptidase, CASP1 - caspase 1, apoptosis-related cysteine peptidase]
GO:0016999	antibiotic metabolic process	3.76e-05	0.0216	7.57	11575	106	101	7	[SULT1E1 - sulfotransferase family 1e, estrogen-preferring, member 1, PCK1 - phosphoenolpyruvate carboxykinase 1 (soluble), SULT2A1 - sulfotransferase family, cytosolic, 2a, dehydroepiandrosterone (dhea)-preferring, member 1, SULT1A2 - sulfotransferase family, cytosolic, 1a, phenol-preferring, member 2, SULT1A4 - sulfotransferase family, cytosolic, 1a, phenol-preferring, member 4, SULT1A3 - sulfo…
GO:0032651	regulation of interleukin-1 beta production	3.8e-05	0.021	13.02	11575	44	101	5	[CARD16 - caspase recruitment domain family, member 16, CARD18 - caspase recruitment domain family, member 18, CARD17 - caspase recruitment domain family, member 17, CASP1 - caspase 1, apoptosis-related cysteine peptidase, PYDC1 - pyd (pyrin domain) containing 1]
GO:0006915	apoptotic process	3.85e-05	0.0205	3.53	11575	455	101	14	[DIO3 - deiodinase, iodothyronine, type iii, BIRC3 - baculoviral iap repeat containing 3, BIRC2 - baculoviral iap repeat containing 2, MAPK1 - mitogen-activated protein kinase 1, LGALS13 - lectin, galactoside-binding, soluble, 13, LGALS16 - lectin, galactoside-binding, soluble, 16, SLIT2 - slit homolog 2 (drosophila), IRF1 - interferon regulatory factor 1, EMC4 - er membrane protein complex subun…
GO:0019614	catechol-containing compound catabolic process	5.21e-05	0.0268	38.2	11575	9	101	3	[COMT - catechol-o-methyltransferase, SULT1A4 - sulfotransferase family, cytosolic, 1a, phenol-preferring, member 4, SULT1A3 - sulfotransferase family, cytosolic, 1a, phenol-preferring, member 3]
GO:0070230	positive regulation of lymphocyte apoptotic process	5.21e-05	0.0259	38.2	11575	9	101	3	[LGALS13 - lectin, galactoside-binding, soluble, 13, LGALS14 - lectin, galactoside-binding, soluble, 14, LGALS16 - lectin, galactoside-binding, soluble, 16]
GO:0042424	catecholamine catabolic process	5.21e-05	0.025	38.2	11575	9	101	3	[COMT - catechol-o-methyltransferase, SULT1A4 - sulfotransferase family, cytosolic, 1a, phenol-preferring, member 4, SULT1A3 - sulfotransferase family, cytosolic, 1a, phenol-preferring, member 3]
GO:0098989	NMDA selective glutamate receptor signaling pathway	7.54e-05	0.035	114.6	11575	2	101	2	[SULT1A4 - sulfotransferase family, cytosolic, 1a, phenol-preferring, member 4, SULT1A3 - sulfotransferase family, cytosolic, 1a, phenol-preferring, member 3]
GO:0050727	regulation of inflammatory response	7.71e-05	0.0347	4.48	11575	256	101	10	[ADAMTS12 - adam metallopeptidase with thrombospondin type 1 motif, 12, C4B - complement component 4b (chido blood group), C4A - complement component 4a (rodgers blood group), CASP12 - caspase 12 (gene/pseudogene), BIRC3 - baculoviral iap repeat containing 3, BIRC2 - baculoviral iap repeat containing 2, CASP4 - caspase 4, apoptosis-related cysteine peptidase, CASP5 - caspase 5, apoptosis-related …
GO:0032652	regulation of interleukin-1 production	7.82e-05	0.0341	11.24	11575	51	101	5	[CARD16 - caspase recruitment domain family, member 16, CARD18 - caspase recruitment domain family, member 18, CARD17 - caspase recruitment domain family, member 17, CASP1 - caspase 1, apoptosis-related cysteine peptidase, PYDC1 - pyd (pyrin domain) containing 1]
GO:0010941	regulation of cell death	8.25e-05	0.0349	2.34	11575	1127	101	23	[ASNS - asparagine synthetase (glutamine-hydrolyzing), CD38 - cd38 molecule, CARD16 - caspase recruitment domain family, member 16, CARD18 - caspase recruitment domain family, member 18, BIRC3 - baculoviral iap repeat containing 3, BIRC2 - baculoviral iap repeat containing 2, LGALS13 - lectin, galactoside-binding, soluble, 13, LGALS16 - lectin, galactoside-binding, soluble, 16, SOX9 - sry (sex de…
GO:0032101	regulation of response to external stimulus	8.59e-05	0.0354	3.1	11575	554	101	15	[ADAMTS12 - adam metallopeptidase with thrombospondin type 1 motif, 12, CARD16 - caspase recruitment domain family, member 16, BIRC3 - baculoviral iap repeat containing 3, BIRC2 - baculoviral iap repeat containing 2, MAPK1 - mitogen-activated protein kinase 1, SLIT2 - slit homolog 2 (drosophila), BCL6 - b-cell cll/lymphoma 6, PLAT - plasminogen activator, tissue, C4B - complement component 4b (ch…
GO:1903350	response to dopamine	0.000101	0.0405	31.26	11575	11	101	3	[MAPK1 - mitogen-activated protein kinase 1, SULT1A4 - sulfotransferase family, cytosolic, 1a, phenol-preferring, member 4, SULT1A3 - sulfotransferase family, cytosolic, 1a, phenol-preferring, member 3]
GO:1903351	cellular response to dopamine	0.000101	0.0394	31.26	11575	11	101	3	[MAPK1 - mitogen-activated protein kinase 1, SULT1A4 - sulfotransferase family, cytosolic, 1a, phenol-preferring, member 4, SULT1A3 - sulfotransferase family, cytosolic, 1a, phenol-preferring, member 3]
GO:0070555	response to interleukin-1	0.000113	0.0427	10.42	11575	55	101	5	[ADAMTS12 - adam metallopeptidase with thrombospondin type 1 motif, 12, CD38 - cd38 molecule, PCK1 - phosphoenolpyruvate carboxykinase 1 (soluble), SOX9 - sry (sex determining region y)-box 9, GBP1 - guanylate binding protein 1, interferon-inducible]
GO:0042981	regulation of apoptotic process	0.000148	0.0548	2.37	11575	1015	101	21	[ASNS - asparagine synthetase (glutamine-hydrolyzing), CD38 - cd38 molecule, CARD16 - caspase recruitment domain family, member 16, CARD18 - caspase recruitment domain family, member 18, BIRC3 - baculoviral iap repeat containing 3, BIRC2 - baculoviral iap repeat containing 2, LGALS16 - lectin, galactoside-binding, soluble, 16, LGALS13 - lectin, galactoside-binding, soluble, 13, SOX9 - sry (sex de…
GO:0071347	cellular response to interleukin-1	0.000163	0.0586	14.33	11575	32	101	4	[ADAMTS12 - adam metallopeptidase with thrombospondin type 1 motif, 12, PCK1 - phosphoenolpyruvate carboxykinase 1 (soluble), SOX9 - sry (sex determining region y)-box 9, GBP1 - guanylate binding protein 1, interferon-inducible]
GO:0032691	negative regulation of interleukin-1 beta production	0.000173	0.0608	26.45	11575	13	101	3	[CARD16 - caspase recruitment domain family, member 16, CARD18 - caspase recruitment domain family, member 18, CARD17 - caspase recruitment domain family, member 17]
GO:0043067	regulation of programmed cell death	0.000182	0.0625	2.34	11575	1030	101	21	[ASNS - asparagine synthetase (glutamine-hydrolyzing), CD38 - cd38 molecule, CARD16 - caspase recruitment domain family, member 16, CARD18 - caspase recruitment domain family, member 18, BIRC3 - baculoviral iap repeat containing 3, BIRC2 - baculoviral iap repeat containing 2, LGALS13 - lectin, galactoside-binding, soluble, 13, LGALS16 - lectin, galactoside-binding, soluble, 16, SOX9 - sry (sex de…
GO:0070228	regulation of lymphocyte apoptotic process	0.000184	0.0616	13.89	11575	33	101	4	[LGALS14 - lectin, galactoside-binding, soluble, 14, LGALS13 - lectin, galactoside-binding, soluble, 13, LGALS16 - lectin, galactoside-binding, soluble, 16, BCL6 - b-cell cll/lymphoma 6]
GO:0010033	response to organic substance	0.000298	0.0975	2.02	11575	1478	101	26	[NNMT - nicotinamide n-methyltransferase, CARD16 - caspase recruitment domain family, member 16, BIRC2 - baculoviral iap repeat containing 2, SLIT2 - slit homolog 2 (drosophila), GBP6 - guanylate binding protein family, member 6, NRP2 - neuropilin 2, MX1 - myxovirus (influenza virus) resistance 1, interferon-inducible protein p78 (mouse), CASP4 - caspase 4, apoptosis-related cysteine peptidase, C…
GO:0034097	response to cytokine	0.000323	0.103	3.46	11575	364	101	11	[ADAMTS12 - adam metallopeptidase with thrombospondin type 1 motif, 12, GBP6 - guanylate binding protein family, member 6, NRP2 - neuropilin 2, IRF1 - interferon regulatory factor 1, CD38 - cd38 molecule, PCK1 - phosphoenolpyruvate carboxykinase 1 (soluble), MX1 - myxovirus (influenza virus) resistance 1, interferon-inducible protein p78 (mouse), MAPK1 - mitogen-activated protein kinase 1, SOX9 -…
GO:0032692	negative regulation of interleukin-1 production	0.000333	0.104	21.49	11575	16	101	3	[CARD16 - caspase recruitment domain family, member 16, CARD18 - caspase recruitment domain family, member 18, CARD17 - caspase recruitment domain family, member 17]
GO:2000108	positive regulation of leukocyte apoptotic process	0.000333	0.102	21.49	11575	16	101	3	[LGALS14 - lectin, galactoside-binding, soluble, 14, LGALS13 - lectin, galactoside-binding, soluble, 13, LGALS16 - lectin, galactoside-binding, soluble, 16]
GO:0034032	purine nucleoside bisphosphate metabolic process	0.000337	0.101	6.43	11575	107	101	6	[SULT1E1 - sulfotransferase family 1e, estrogen-preferring, member 1, SULT2A1 - sulfotransferase family, cytosolic, 2a, dehydroepiandrosterone (dhea)-preferring, member 1, SULT1A2 - sulfotransferase family, cytosolic, 1a, phenol-preferring, member 2, SULT1A4 - sulfotransferase family, cytosolic, 1a, phenol-preferring, member 4, SULT1A3 - sulfotransferase family, cytosolic, 1a, phenol-preferring, …
GO:0033865	nucleoside bisphosphate metabolic process	0.000337	0.0992	6.43	11575	107	101	6	[SULT1E1 - sulfotransferase family 1e, estrogen-preferring, member 1, SULT2A1 - sulfotransferase family, cytosolic, 2a, dehydroepiandrosterone (dhea)-preferring, member 1, SULT1A2 - sulfotransferase family, cytosolic, 1a, phenol-preferring, member 2, SULT1A4 - sulfotransferase family, cytosolic, 1a, phenol-preferring, member 4, SULT1A3 - sulfotransferase family, cytosolic, 1a, phenol-preferring, …
GO:0033875	ribonucleoside bisphosphate metabolic process	0.000337	0.0972	6.43	11575	107	101	6	[SULT1E1 - sulfotransferase family 1e, estrogen-preferring, member 1, SULT2A1 - sulfotransferase family, cytosolic, 2a, dehydroepiandrosterone (dhea)-preferring, member 1, SULT1A2 - sulfotransferase family, cytosolic, 1a, phenol-preferring, member 2, SULT1A4 - sulfotransferase family, cytosolic, 1a, phenol-preferring, member 4, SULT1A3 - sulfotransferase family, cytosolic, 1a, phenol-preferring, …
GO:0017144	drug metabolic process	0.000376	0.106	3.18	11575	433	101	12	[ASNS - asparagine synthetase (glutamine-hydrolyzing), COMT - catechol-o-methyltransferase, PCK1 - phosphoenolpyruvate carboxykinase 1 (soluble), AOX1 - aldehyde oxidase 1, SULT1E1 - sulfotransferase family 1e, estrogen-preferring, member 1, SULT2A1 - sulfotransferase family, cytosolic, 2a, dehydroepiandrosterone (dhea)-preferring, member 1, GSTZ1 - glutathione s-transferase zeta 1, SULT1A2 - sul…
GO:0043380	regulation of memory T cell differentiation	0.000447	0.124	57.3	11575	4	101	2	[PCK1 - phosphoenolpyruvate carboxykinase 1 (soluble), BCL6 - b-cell cll/lymphoma 6]
GO:2000427	positive regulation of apoptotic cell clearance	0.000447	0.122	57.3	11575	4	101	2	[C4B - complement component 4b (chido blood group), C4A - complement component 4a (rodgers blood group)]
GO:0051414	response to cortisol	0.000447	0.119	57.3	11575	4	101	2	[SLIT2 - slit homolog 2 (drosophila), KLF9 - kruppel-like factor 9]
GO:0031590	wybutosine metabolic process	0.000447	0.117	57.3	11575	4	101	2	[TYW1 - trna-yw synthesizing protein 1 homolog (s. cerevisiae), TYW1B - trna-yw synthesizing protein 1 homolog b (s. cerevisiae)]
GO:0031591	wybutosine biosynthetic process	0.000447	0.115	57.3	11575	4	101	2	[TYW1 - trna-yw synthesizing protein 1 homolog (s. cerevisiae), TYW1B - trna-yw synthesizing protein 1 homolog b (s. cerevisiae)]
GO:0006805	xenobiotic metabolic process	0.000458	0.116	7.74	11575	74	101	5	[SULT2A1 - sulfotransferase family, cytosolic, 2a, dehydroepiandrosterone (dhea)-preferring, member 1, SULT1A2 - sulfotransferase family, cytosolic, 1a, phenol-preferring, member 2, SULT1A4 - sulfotransferase family, cytosolic, 1a, phenol-preferring, member 4, SULT1A3 - sulfotransferase family, cytosolic, 1a, phenol-preferring, member 3, SULT1A1 - sulfotransferase family, cytosolic, 1a, phenol-pr…
GO:0070232	regulation of T cell apoptotic process	0.000565	0.14	18.1	11575	19	101	3	[LGALS14 - lectin, galactoside-binding, soluble, 14, LGALS13 - lectin, galactoside-binding, soluble, 13, LGALS16 - lectin, galactoside-binding, soluble, 16]
GO:0070265	necrotic cell death	0.000565	0.138	18.1	11575	19	101	3	[MLKL - mixed lineage kinase domain-like, BIRC2 - baculoviral iap repeat containing 2, CASP1 - caspase 1, apoptosis-related cysteine peptidase]
GO:0097300	programmed necrotic cell death	0.000565	0.136	18.1	11575	19	101	3	[MLKL - mixed lineage kinase domain-like, BIRC2 - baculoviral iap repeat containing 2, CASP1 - caspase 1, apoptosis-related cysteine peptidase]
GO:0043207	response to external biotic stimulus	0.000586	0.138	3.02	11575	455	101	12	[GBP6 - guanylate binding protein family, member 6, C4B - complement component 4b (chido blood group), IRF1 - interferon regulatory factor 1, CARD16 - caspase recruitment domain family, member 16, MLKL - mixed lineage kinase domain-like, PCK1 - phosphoenolpyruvate carboxykinase 1 (soluble), MX1 - myxovirus (influenza virus) resistance 1, interferon-inducible protein p78 (mouse), HMCN1 - hemicenti…
GO:0071504	cellular response to heparin	0.000741	0.172	45.84	11575	5	101	2	[SOX9 - sry (sex determining region y)-box 9, SLIT2 - slit homolog 2 (drosophila)]
GO:0097340	inhibition of cysteine-type endopeptidase activity	0.000741	0.169	45.84	11575	5	101	2	[CARD16 - caspase recruitment domain family, member 16, CARD18 - caspase recruitment domain family, member 18]
GO:0097341	zymogen inhibition	0.000741	0.167	45.84	11575	5	101	2	[CARD16 - caspase recruitment domain family, member 16, CARD18 - caspase recruitment domain family, member 18]
GO:0046532	regulation of photoreceptor cell differentiation	0.000741	0.164	45.84	11575	5	101	2	[DIO3 - deiodinase, iodothyronine, type iii, SOX9 - sry (sex determining region y)-box 9]
GO:0046533	negative regulation of photoreceptor cell differentiation	0.000741	0.162	45.84	11575	5	101	2	[DIO3 - deiodinase, iodothyronine, type iii, SOX9 - sry (sex determining region y)-box 9]
GO:0071345	cellular response to cytokine stimulus	0.000804	0.173	3.64	11575	283	101	9	[ADAMTS12 - adam metallopeptidase with thrombospondin type 1 motif, 12, GBP6 - guanylate binding protein family, member 6, NRP2 - neuropilin 2, IRF1 - interferon regulatory factor 1, PCK1 - phosphoenolpyruvate carboxykinase 1 (soluble), MAPK1 - mitogen-activated protein kinase 1, SOX9 - sry (sex determining region y)-box 9, CASP1 - caspase 1, apoptosis-related cysteine peptidase, GBP1 - guanylate…
GO:1901615	organic hydroxy compound metabolic process	0.000899	0.19	3.29	11575	348	101	10	[COMT - catechol-o-methyltransferase, DIO3 - deiodinase, iodothyronine, type iii, PCK1 - phosphoenolpyruvate carboxykinase 1 (soluble), SULT1E1 - sulfotransferase family 1e, estrogen-preferring, member 1, SULT2A1 - sulfotransferase family, cytosolic, 2a, dehydroepiandrosterone (dhea)-preferring, member 1, SULT1A2 - sulfotransferase family, cytosolic, 1a, phenol-preferring, member 2, CYB5R1 - cyto…
GO:0009607	response to biotic stimulus	0.000904	0.189	2.88	11575	478	101	12	[GBP6 - guanylate binding protein family, member 6, C4B - complement component 4b (chido blood group), IRF1 - interferon regulatory factor 1, CARD16 - caspase recruitment domain family, member 16, MLKL - mixed lineage kinase domain-like, PCK1 - phosphoenolpyruvate carboxykinase 1 (soluble), MX1 - myxovirus (influenza virus) resistance 1, interferon-inducible protein p78 (mouse), HMCN1 - hemicenti…
GO:0008202	steroid metabolic process	0.000985	0.203	4.46	11575	180	101	7	[SULT1E1 - sulfotransferase family 1e, estrogen-preferring, member 1, SULT2A1 - sulfotransferase family, cytosolic, 2a, dehydroepiandrosterone (dhea)-preferring, member 1, SULT1A2 - sulfotransferase family, cytosolic, 1a, phenol-preferring, member 2, CYB5R1 - cytochrome b5 reductase 1, SULT1A4 - sulfotransferase family, cytosolic, 1a, phenol-preferring, member 4, SULT1A3 - sulfotransferase family…
GO:0009605	response to external stimulus	0.000992	0.201	2.23	11575	926	101	18	[ASNS - asparagine synthetase (glutamine-hydrolyzing), CARD16 - caspase recruitment domain family, member 16, PCK1 - phosphoenolpyruvate carboxykinase 1 (soluble), HMCN1 - hemicentin 1, MAPK1 - mitogen-activated protein kinase 1, SOX9 - sry (sex determining region y)-box 9, GBP1 - guanylate binding protein 1, interferon-inducible, GBP6 - guanylate binding protein family, member 6, C4B - complemen…
GO:2000106	regulation of leukocyte apoptotic process	0.000996	0.199	8.99	11575	51	101	4	[LGALS14 - lectin, galactoside-binding, soluble, 14, LGALS13 - lectin, galactoside-binding, soluble, 13, LGALS16 - lectin, galactoside-binding, soluble, 16, BCL6 - b-cell cll/lymphoma 6]

## Sheet: DE_T3CORT_GO_PROCESS
GO Term	Description	P-value	FDR q-value	Enrichment	N	B	n	b	Genes
GO:0006805	xenobiotic metabolic process	1.06e-08	0.000153	4.98	11597	74	566	18	[GSTM2 - glutathione s-transferase mu 2 (muscle), GSTM1 - glutathione s-transferase mu 1, GSTA5 - glutathione s-transferase alpha 5, GSTA4 - glutathione s-transferase alpha 4, AOC3 - amine oxidase, copper containing 3, GSTA3 - glutathione s-transferase alpha 3, SULT1A3 - sulfotransferase family, cytosolic, 1a, phenol-preferring, member 3, ARNT2 - aryl-hydrocarbon receptor nuclear translocator 2, …
GO:0043062	extracellular structure organization	8.45e-08	0.000609	2.56	11597	304	566	38	[GPIHBP1 - glycosylphosphatidylinositol anchored high density lipoprotein binding protein 1, SMOC1 - sparc related modular calcium binding 1, PRKACB - protein kinase, camp-dependent, catalytic, beta, ADAMTS17 - adam metallopeptidase with thrombospondin type 1 motif, 17, PRKACA - protein kinase, camp-dependent, catalytic, alpha, CAPN2 - calpain 2, (m/ii) large subunit, PRKACG - protein kinase, cam…
GO:1901685	glutathione derivative metabolic process	8.78e-08	0.000422	9.71	11597	19	566	9	[GSTM2 - glutathione s-transferase mu 2 (muscle), GSTM1 - glutathione s-transferase mu 1, GSTA4 - glutathione s-transferase alpha 4, GSTM5 - glutathione s-transferase mu 5, GSTZ1 - glutathione s-transferase zeta 1, GSTA3 - glutathione s-transferase alpha 3, GSTA2 - glutathione s-transferase alpha 2, MGST2 - microsomal glutathione s-transferase 2, GSTA1 - glutathione s-transferase alpha 1]
GO:1901687	glutathione derivative biosynthetic process	8.78e-08	0.000316	9.71	11597	19	566	9	[GSTM2 - glutathione s-transferase mu 2 (muscle), GSTM1 - glutathione s-transferase mu 1, GSTA4 - glutathione s-transferase alpha 4, GSTM5 - glutathione s-transferase mu 5, GSTZ1 - glutathione s-transferase zeta 1, GSTA3 - glutathione s-transferase alpha 3, GSTA2 - glutathione s-transferase alpha 2, MGST2 - microsomal glutathione s-transferase 2, GSTA1 - glutathione s-transferase alpha 1]
GO:0030198	extracellular matrix organization	3.15e-07	0.000909	2.59	11597	269	566	34	[SMOC1 - sparc related modular calcium binding 1, ADAMTS17 - adam metallopeptidase with thrombospondin type 1 motif, 17, CAPN2 - calpain 2, (m/ii) large subunit, COLQ - collagen-like tail subunit (single strand of homotrimer) of asymmetric acetylcholinesterase, ADAMTS8 - adam metallopeptidase with thrombospondin type 1 motif, 8, ITGA3 - integrin, alpha 3 (antigen cd49c, alpha 3 subunit of vla-3 r…
GO:0070234	positive regulation of T cell apoptotic process	1.57e-06	0.00376	17.07	11597	6	566	5	[TP53 - tumor protein p53, ADAM8 - adam metallopeptidase domain 8, LGALS16 - lectin, galactoside-binding, soluble, 16, LGALS14 - lectin, galactoside-binding, soluble, 14, LGALS13 - lectin, galactoside-binding, soluble, 13]
GO:0044272	sulfur compound biosynthetic process	4.86e-06	0.01	2.95	11597	153	566	22	[GSTM2 - glutathione s-transferase mu 2 (muscle), NDST1 - n-deacetylase/n-sulfotransferase (heparan glucosaminyl) 1, GSTM1 - glutathione s-transferase mu 1, CSGALNACT1 - chondroitin sulfate n-acetylgalactosaminyltransferase 1, GSTA4 - glutathione s-transferase alpha 4, PAPSS2 - 3'-phosphoadenosine 5'-phosphosulfate synthase 2, ACSS1 - acyl-coa synthetase short-chain family member 1, GSTM5 - gluta…
GO:0006749	glutathione metabolic process	6.9e-06	0.0124	4.64	11597	53	566	12	[GSTM2 - glutathione s-transferase mu 2 (muscle), GSTA5 - glutathione s-transferase alpha 5, GSTM1 - glutathione s-transferase mu 1, GSTA4 - glutathione s-transferase alpha 4, GSTM5 - glutathione s-transferase mu 5, CLIC3 - chloride intracellular channel 3, GSTZ1 - glutathione s-transferase zeta 1, GSTA3 - glutathione s-transferase alpha 3, GSTA2 - glutathione s-transferase alpha 2, CHAC1 - chac,…
GO:0006067	ethanol metabolic process	2.82e-05	0.0452	8.78	11597	14	566	6	[ACSS1 - acyl-coa synthetase short-chain family member 1, SULT1A2 - sulfotransferase family, cytosolic, 1a, phenol-preferring, member 2, SULT1A4 - sulfotransferase family, cytosolic, 1a, phenol-preferring, member 4, ALDH1A1 - aldehyde dehydrogenase 1 family, member a1, SULT1A3 - sulfotransferase family, cytosolic, 1a, phenol-preferring, member 3, SULT1A1 - sulfotransferase family, cytosolic, 1a, …
GO:0070230	positive regulation of lymphocyte apoptotic process	2.91e-05	0.0419	11.38	11597	9	566	5	[TP53 - tumor protein p53, ADAM8 - adam metallopeptidase domain 8, LGALS13 - lectin, galactoside-binding, soluble, 13, LGALS14 - lectin, galactoside-binding, soluble, 14, LGALS16 - lectin, galactoside-binding, soluble, 16]
GO:0051241	negative regulation of multicellular organismal process	3.26e-05	0.0426	1.67	11597	787	566	64	[PRKACB - protein kinase, camp-dependent, catalytic, beta, PRKACA - protein kinase, camp-dependent, catalytic, alpha, WWC3 - wwc family member 3, SOCS1 - suppressor of cytokine signaling 1, NLRX1 - nlr family member x1, DOCK5 - dedicator of cytokinesis 5, CD74 - cd74 molecule, major histocompatibility complex, class ii invariant chain, REL - v-rel avian reticuloendotheliosis viral oncogene homolo…
GO:1903510	mucopolysaccharide metabolic process	3.28e-05	0.0393	3.54	11597	81	566	14	[NDST1 - n-deacetylase/n-sulfotransferase (heparan glucosaminyl) 1, CSGALNACT1 - chondroitin sulfate n-acetylgalactosaminyltransferase 1, HYAL2 - hyaluronoglucosaminidase 2, CHPF - chondroitin polymerizing factor, CHST7 - carbohydrate (n-acetylglucosamine 6-o) sulfotransferase 7, B4GALT3 - udp-gal:betaglcnac beta 1,4- galactosyltransferase, polypeptide 3, HAS2 - hyaluronan synthase 2, PRELP - pro…
GO:0050878	regulation of body fluid levels	4.14e-05	0.0459	2.23	11597	266	566	29	[PRKACB - protein kinase, camp-dependent, catalytic, beta, PRKACA - protein kinase, camp-dependent, catalytic, alpha, PRKACG - protein kinase, camp-dependent, catalytic, gamma, PROS1 - protein s (alpha), TFAP2B - transcription factor ap-2 beta (activating enhancer binding protein 2 beta), CYP26B1 - cytochrome p450, family 26, subfamily b, polypeptide 1, PLAT - plasminogen activator, tissue, HAS2 …
GO:0002376	immune system process	4.47e-05	0.046	1.48	11597	1297	566	94	[CCNB2 - cyclin b2, PRKACB - protein kinase, camp-dependent, catalytic, beta, G3BP1 - gtpase activating protein (sh3 domain) binding protein 1, PRKACA - protein kinase, camp-dependent, catalytic, alpha, BIRC3 - baculoviral iap repeat containing 3, PJA2 - praja ring finger 2, e3 ubiquitin protein ligase, BIRC2 - baculoviral iap repeat containing 2, ITLN1 - intelectin 1 (galactofuranose binding), P…
GO:0030214	hyaluronan catabolic process	5.59e-05	0.0537	10.24	11597	10	566	5	[STAB2 - stabilin 2, SPAM1 - sperm adhesion molecule 1 (ph-20 hyaluronidase, zona pellucida binding), HYAL2 - hyaluronoglucosaminidase 2, GUSB - glucuronidase, beta, CHP1 - calcineurin-like ef-hand protein 1]
GO:0031347	regulation of defense response	6.21e-05	0.0559	1.8	11597	535	566	47	[PRKACB - protein kinase, camp-dependent, catalytic, beta, PRKACA - protein kinase, camp-dependent, catalytic, alpha, BIRC3 - baculoviral iap repeat containing 3, PJA2 - praja ring finger 2, e3 ubiquitin protein ligase, BIRC2 - baculoviral iap repeat containing 2, PRKACG - protein kinase, camp-dependent, catalytic, gamma, SOCS1 - suppressor of cytokine signaling 1, PROS1 - protein s (alpha), SARM…
GO:2000108	positive regulation of leukocyte apoptotic process	6.92e-05	0.0587	7.68	11597	16	566	6	[TP53 - tumor protein p53, PIK3CB - phosphatidylinositol-4,5-bisphosphate 3-kinase, catalytic subunit beta, ADAM8 - adam metallopeptidase domain 8, LGALS14 - lectin, galactoside-binding, soluble, 14, LGALS16 - lectin, galactoside-binding, soluble, 16, LGALS13 - lectin, galactoside-binding, soluble, 13]
GO:1903317	regulation of protein maturation	6.97e-05	0.0558	3.5	11597	76	566	13	[PRKACB - protein kinase, camp-dependent, catalytic, beta, PRKACA - protein kinase, camp-dependent, catalytic, alpha, CPN1 - carboxypeptidase n, polypeptide 1, SOX4 - sry (sex determining region y)-box 4, PROS1 - protein s (alpha), CHAC1 - chac, cation transport regulator homolog 1 (e. coli), C4B - complement component 4b (chido blood group), C4A - complement component 4a (rodgers blood group), L…
GO:1903053	regulation of extracellular matrix organization	8.91e-05	0.0675	5.29	11597	31	566	8	[DPP4 - dipeptidyl-peptidase 4, HAS2 - hyaluronan synthase 2, EFEMP2 - egf containing fibulin-like extracellular matrix protein 2, ADTRP - androgen-dependent tfpi-regulating protein, FSCN1 - fascin homolog 1, actin-bundling protein (strongylocentrotus purpuratus), EMILIN1 - elastin microfibril interfacer 1, DDR1 - discoidin domain receptor tyrosine kinase 1, FAP - fibroblast activation protein, a…
GO:0045589	regulation of regulatory T cell differentiation	9.83e-05	0.0708	9.31	11597	11	566	5	[IRF1 - interferon regulatory factor 1, FANCD2 - fanconi anemia, complementation group d2, SOCS1 - suppressor of cytokine signaling 1, NFATC2 - nuclear factor of activated t-cells, cytoplasmic, calcineurin-dependent 2, BCL6 - b-cell cll/lymphoma 6]
GO:0009968	negative regulation of signal transduction	0.000124	0.0848	1.56	11597	906	566	69	[GSTM2 - glutathione s-transferase mu 2 (muscle), NOMO1 - nodal modulator 1, PRKACB - protein kinase, camp-dependent, catalytic, beta, ZFYVE28 - zinc finger, fyve domain containing 28, PRKACA - protein kinase, camp-dependent, catalytic, alpha, WWC3 - wwc family member 3, SOCS1 - suppressor of cytokine signaling 1, CDH2 - cadherin 2, type 1, n-cadherin (neuronal), SARM1 - sterile alpha and tir mot…
GO:0010648	negative regulation of cell communication	0.000124	0.0812	1.54	11597	973	566	73	[GSTM2 - glutathione s-transferase mu 2 (muscle), NOMO1 - nodal modulator 1, PRKACB - protein kinase, camp-dependent, catalytic, beta, ZFYVE28 - zinc finger, fyve domain containing 28, PRKACA - protein kinase, camp-dependent, catalytic, alpha, SORCS2 - sortilin-related vps10 domain containing receptor 2, WWC3 - wwc family member 3, SOCS1 - suppressor of cytokine signaling 1, CDH2 - cadherin 2, ty…
GO:0023057	negative regulation of signaling	0.000132	0.0828	1.53	11597	975	566	73	[GSTM2 - glutathione s-transferase mu 2 (muscle), NOMO1 - nodal modulator 1, PRKACB - protein kinase, camp-dependent, catalytic, beta, ZFYVE28 - zinc finger, fyve domain containing 28, PRKACA - protein kinase, camp-dependent, catalytic, alpha, SORCS2 - sortilin-related vps10 domain containing receptor 2, WWC3 - wwc family member 3, SOCS1 - suppressor of cytokine signaling 1, CDH2 - cadherin 2, ty…
GO:0045580	regulation of T cell differentiation	0.000137	0.0823	3.29	11597	81	566	13	[FOXJ1 - forkhead box j1, SOCS1 - suppressor of cytokine signaling 1, SOX4 - sry (sex determining region y)-box 4, BCL6 - b-cell cll/lymphoma 6, CYP26B1 - cytochrome p450, family 26, subfamily b, polypeptide 1, CD74 - cd74 molecule, major histocompatibility complex, class ii invariant chain, FANCD2 - fanconi anemia, complementation group d2, IRF1 - interferon regulatory factor 1, PRDX2 - peroxire…
GO:0050817	coagulation	0.000156	0.0897	2.83	11597	116	566	16	[PRKACB - protein kinase, camp-dependent, catalytic, beta, GATA4 - gata binding protein 4, PRKACA - protein kinase, camp-dependent, catalytic, alpha, HPS5 - hermansky-pudlak syndrome 5, PRKACG - protein kinase, camp-dependent, catalytic, gamma, PROS1 - protein s (alpha), DOCK1 - dedicator of cytokinesis 1, PLAT - plasminogen activator, tissue, IRF1 - interferon regulatory factor 1, CD59 - cd59 mo…
GO:0007596	blood coagulation	0.000156	0.0863	2.83	11597	116	566	16	[PRKACB - protein kinase, camp-dependent, catalytic, beta, GATA4 - gata binding protein 4, PRKACA - protein kinase, camp-dependent, catalytic, alpha, HPS5 - hermansky-pudlak syndrome 5, PRKACG - protein kinase, camp-dependent, catalytic, gamma, PROS1 - protein s (alpha), DOCK1 - dedicator of cytokinesis 1, PLAT - plasminogen activator, tissue, IRF1 - interferon regulatory factor 1, CD59 - cd59 mo…
GO:0006790	sulfur compound metabolic process	0.000161	0.0861	2.07	11597	287	566	29	[GSTM2 - glutathione s-transferase mu 2 (muscle), GSTM1 - glutathione s-transferase mu 1, GSTA5 - glutathione s-transferase alpha 5, GSTA4 - glutathione s-transferase alpha 4, ACSS1 - acyl-coa synthetase short-chain family member 1, PAPSS2 - 3'-phosphoadenosine 5'-phosphosulfate synthase 2, GSTM5 - glutathione s-transferase mu 5, CHPF - chondroitin polymerizing factor, GSTA3 - glutathione s-trans…
GO:0035810	positive regulation of urine volume	0.000162	0.0832	8.54	11597	12	566	5	[HAS2 - hyaluronan synthase 2, ADORA2A - adenosine a2a receptor, NPR3 - natriuretic peptide receptor c/guanylate cyclase c (atrionatriuretic peptide receptor c), HYAL2 - hyaluronoglucosaminidase 2, TFAP2B - transcription factor ap-2 beta (activating enhancer binding protein 2 beta)]
GO:1903054	negative regulation of extracellular matrix organization	0.000175	0.0867	11.71	11597	7	566	4	[DPP4 - dipeptidyl-peptidase 4, ADTRP - androgen-dependent tfpi-regulating protein, EMILIN1 - elastin microfibril interfacer 1, FAP - fibroblast activation protein, alpha]
GO:0051093	negative regulation of developmental process	0.00023	0.11	1.66	11597	629	566	51	[PRKACB - protein kinase, camp-dependent, catalytic, beta, PRKACA - protein kinase, camp-dependent, catalytic, alpha, WWC3 - wwc family member 3, SOCS1 - suppressor of cytokine signaling 1, CD74 - cd74 molecule, major histocompatibility complex, class ii invariant chain, LRRK2 - leucine-rich repeat kinase 2, MAP2 - microtubule-associated protein 2, SEMA6A - sema domain, transmembrane domain (tm),…
GO:0007599	hemostasis	0.000232	0.108	2.73	11597	120	566	16	[PRKACB - protein kinase, camp-dependent, catalytic, beta, GATA4 - gata binding protein 4, PRKACA - protein kinase, camp-dependent, catalytic, alpha, HPS5 - hermansky-pudlak syndrome 5, PRKACG - protein kinase, camp-dependent, catalytic, gamma, PROS1 - protein s (alpha), DOCK1 - dedicator of cytokinesis 1, PLAT - plasminogen activator, tissue, IRF1 - interferon regulatory factor 1, CD59 - cd59 mo…
GO:0070613	regulation of protein processing	0.000254	0.114	3.28	11597	75	566	12	[C4B - complement component 4b (chido blood group), C4A - complement component 4a (rodgers blood group), LRRK2 - leucine-rich repeat kinase 2, PRKACB - protein kinase, camp-dependent, catalytic, beta, CD59 - cd59 molecule, complement regulatory protein, PRKACA - protein kinase, camp-dependent, catalytic, alpha, ADAM8 - adam metallopeptidase domain 8, CPN1 - carboxypeptidase n, polypeptide 1, SERP…
GO:0030203	glycosaminoglycan metabolic process	0.000344	0.15	2.74	11597	112	566	15	[NDST1 - n-deacetylase/n-sulfotransferase (heparan glucosaminyl) 1, CSGALNACT1 - chondroitin sulfate n-acetylgalactosaminyltransferase 1, CHPF - chondroitin polymerizing factor, HYAL2 - hyaluronoglucosaminidase 2, CHST7 - carbohydrate (n-acetylglucosamine 6-o) sulfotransferase 7, HAS2 - hyaluronan synthase 2, B4GALT3 - udp-gal:betaglcnac beta 1,4- galactosyltransferase, polypeptide 3, SDC3 - synd…
GO:0051239	regulation of multicellular organismal process	0.000357	0.151	1.3	11597	2171	566	138	[GSTM2 - glutathione s-transferase mu 2 (muscle), GCM1 - glial cells missing homolog 1 (drosophila), BIRC3 - baculoviral iap repeat containing 3, KIF20B - kinesin family member 20b, BIRC2 - baculoviral iap repeat containing 2, WWC3 - wwc family member 3, CDH2 - cadherin 2, type 1, n-cadherin (neuronal), GORAB - golgin, rab6-interacting, LIF - leukemia inhibitory factor, NLRX1 - nlr family member …
GO:0034035	purine ribonucleoside bisphosphate metabolic process	0.000381	0.157	5.85	11597	21	566	6	[PAPSS2 - 3'-phosphoadenosine 5'-phosphosulfate synthase 2, SULT1A2 - sulfotransferase family, cytosolic, 1a, phenol-preferring, member 2, SULT1A4 - sulfotransferase family, cytosolic, 1a, phenol-preferring, member 4, SLC26A1 - solute carrier family 26 (anion exchanger), member 1, SULT1A3 - sulfotransferase family, cytosolic, 1a, phenol-preferring, member 3, SULT1A1 - sulfotransferase family, cyt…
GO:0030212	hyaluronan metabolic process	0.000381	0.152	5.85	11597	21	566	6	[HAS2 - hyaluronan synthase 2, STAB2 - stabilin 2, SPAM1 - sperm adhesion molecule 1 (ph-20 hyaluronidase, zona pellucida binding), HYAL2 - hyaluronoglucosaminidase 2, GUSB - glucuronidase, beta, CHP1 - calcineurin-like ef-hand protein 1]
GO:0050427	3'-phosphoadenosine 5'-phosphosulfate metabolic process	0.000381	0.148	5.85	11597	21	566	6	[PAPSS2 - 3'-phosphoadenosine 5'-phosphosulfate synthase 2, SULT1A2 - sulfotransferase family, cytosolic, 1a, phenol-preferring, member 2, SLC26A1 - solute carrier family 26 (anion exchanger), member 1, SULT1A4 - sulfotransferase family, cytosolic, 1a, phenol-preferring, member 4, SULT1A3 - sulfotransferase family, cytosolic, 1a, phenol-preferring, member 3, SULT1A1 - sulfotransferase family, cyt…
GO:0044281	small molecule metabolic process	0.000391	0.148	1.41	11597	1306	566	90	[GSTM2 - glutathione s-transferase mu 2 (muscle), GSTM1 - glutathione s-transferase mu 1, NNMT - nicotinamide n-methyltransferase, NADK - nad kinase, PAICS - phosphoribosylaminoimidazole carboxylase, phosphoribosylaminoimidazole succinocarboxamide synthetase, UGGT2 - udp-glucose glycoprotein glucosyltransferase 2, RFK - riboflavin kinase, SARM1 - sterile alpha and tir motif containing 1, RHOQ - r…
GO:0006575	cellular modified amino acid metabolic process	0.000401	0.148	2.37	11597	164	566	19	[GSTM2 - glutathione s-transferase mu 2 (muscle), GSTA5 - glutathione s-transferase alpha 5, GSTM1 - glutathione s-transferase mu 1, GSTA4 - glutathione s-transferase alpha 4, GSTM5 - glutathione s-transferase mu 5, CLIC3 - chloride intracellular channel 3, ALDH1L1 - aldehyde dehydrogenase 1 family, member l1, GSTA3 - glutathione s-transferase alpha 3, GSTA2 - glutathione s-transferase alpha 2, C…
GO:0048523	negative regulation of cellular process	0.000439	0.158	1.23	11597	3223	566	193	[ZFYVE28 - zinc finger, fyve domain containing 28, KIF20B - kinesin family member 20b, UHRF1 - ubiquitin-like with phd and ring finger domains 1, LIF - leukemia inhibitory factor, CHAC1 - chac, cation transport regulator homolog 1 (e. coli), NAIP - nlr family, apoptosis inhibitory protein, PLXNB3 - plexin b3, REL - v-rel avian reticuloendotheliosis viral oncogene homolog, WASF2 - was protein fami…
GO:0042908	xenobiotic transport	0.000502	0.176	5.59	11597	22	566	6	[ABCC11 - atp-binding cassette, sub-family c (cftr/mrp), member 11, ABCC10 - atp-binding cassette, sub-family c (cftr/mrp), member 10, SLC22A4 - solute carrier family 22 (organic cation/zwitterion transporter), member 4, LRRC8D - leucine rich repeat containing 8 family, member d, SLC15A2 - solute carrier family 15 (oligopeptide transporter), member 2, SLC6A13 - solute carrier family 6 (neurotrans…
GO:0006022	aminoglycan metabolic process	0.000504	0.173	2.65	11597	116	566	15	[NDST1 - n-deacetylase/n-sulfotransferase (heparan glucosaminyl) 1, CSGALNACT1 - chondroitin sulfate n-acetylgalactosaminyltransferase 1, CHPF - chondroitin polymerizing factor, HYAL2 - hyaluronoglucosaminidase 2, CHST7 - carbohydrate (n-acetylglucosamine 6-o) sulfotransferase 7, HAS2 - hyaluronan synthase 2, B4GALT3 - udp-gal:betaglcnac beta 1,4- galactosyltransferase, polypeptide 3, SDC3 - synd…
GO:0043436	oxoacid metabolic process	0.000504	0.169	1.56	11597	749	566	57	[GSTM2 - glutathione s-transferase mu 2 (muscle), GSTM1 - glutathione s-transferase mu 1, UROC1 - urocanate hydratase 1, GSTA1 - glutathione s-transferase alpha 1, CD74 - cd74 molecule, major histocompatibility complex, class ii invariant chain, TLR2 - toll-like receptor 2, PRELP - proline/arginine-rich end leucine-rich repeat protein, STAB2 - stabilin 2, GSTZ1 - glutathione s-transferase zeta 1,…
GO:0010715	regulation of extracellular matrix disassembly	0.000581	0.19	9.11	11597	9	566	4	[DPP4 - dipeptidyl-peptidase 4, FSCN1 - fascin homolog 1, actin-bundling protein (strongylocentrotus purpuratus), FAP - fibroblast activation protein, alpha, DDR1 - discoidin domain receptor tyrosine kinase 1]
GO:0050776	regulation of immune response	0.000632	0.202	1.61	11597	624	566	49	[PRKACB - protein kinase, camp-dependent, catalytic, beta, PRKACA - protein kinase, camp-dependent, catalytic, alpha, BIRC3 - baculoviral iap repeat containing 3, BIRC2 - baculoviral iap repeat containing 2, PRKACG - protein kinase, camp-dependent, catalytic, gamma, PJA2 - praja ring finger 2, e3 ubiquitin protein ligase, SOCS1 - suppressor of cytokine signaling 1, NLRX1 - nlr family member x1, S…
GO:0097066	response to thyroid hormone	0.000651	0.204	5.35	11597	23	566	6	[PNPLA3 - patatin-like phospholipase domain containing 3, MED1 - mediator complex subunit 1, CTSS - cathepsin s, THRB - thyroid hormone receptor, beta, F7 - coagulation factor vii (serum prothrombin conversion accelerator), KLF9 - kruppel-like factor 9]
GO:0031349	positive regulation of defense response	0.000678	0.208	1.93	11597	298	566	28	[PRKACB - protein kinase, camp-dependent, catalytic, beta, PRKACA - protein kinase, camp-dependent, catalytic, alpha, BIRC3 - baculoviral iap repeat containing 3, BIRC2 - baculoviral iap repeat containing 2, PRKACG - protein kinase, camp-dependent, catalytic, gamma, PJA2 - praja ring finger 2, e3 ubiquitin protein ligase, IKBKE - inhibitor of kappa light polypeptide gene enhancer in b-cells, kina…
GO:0080134	regulation of response to stress	0.000711	0.213	1.44	11597	1084	566	76	[PRKACB - protein kinase, camp-dependent, catalytic, beta, PRKACA - protein kinase, camp-dependent, catalytic, alpha, BIRC3 - baculoviral iap repeat containing 3, PJA2 - praja ring finger 2, e3 ubiquitin protein ligase, BIRC2 - baculoviral iap repeat containing 2, PRKACG - protein kinase, camp-dependent, catalytic, gamma, SOCS1 - suppressor of cytokine signaling 1, NUP107 - nucleoporin 107kda, SA…
GO:0006082	organic acid metabolic process	0.00072	0.212	1.54	11597	760	566	57	[GSTM2 - glutathione s-transferase mu 2 (muscle), GSTM1 - glutathione s-transferase mu 1, UROC1 - urocanate hydratase 1, GSTA1 - glutathione s-transferase alpha 1, CD74 - cd74 molecule, major histocompatibility complex, class ii invariant chain, TLR2 - toll-like receptor 2, PRELP - proline/arginine-rich end leucine-rich repeat protein, STAB2 - stabilin 2, GSTZ1 - glutathione s-transferase zeta 1,…
GO:0048585	negative regulation of response to stimulus	0.000724	0.209	1.42	11597	1137	566	79	[GSTM2 - glutathione s-transferase mu 2 (muscle), NOMO1 - nodal modulator 1, PRKACB - protein kinase, camp-dependent, catalytic, beta, ZFYVE28 - zinc finger, fyve domain containing 28, PRKACA - protein kinase, camp-dependent, catalytic, alpha, WWC3 - wwc family member 3, SOCS1 - suppressor of cytokine signaling 1, CDH2 - cadherin 2, type 1, n-cadherin (neuronal), SARM1 - sterile alpha and tir mot…
GO:0002682	regulation of immune system process	0.000731	0.206	1.47	11597	964	566	69	[PRKACB - protein kinase, camp-dependent, catalytic, beta, PRKACA - protein kinase, camp-dependent, catalytic, alpha, BIRC3 - baculoviral iap repeat containing 3, PJA2 - praja ring finger 2, e3 ubiquitin protein ligase, BIRC2 - baculoviral iap repeat containing 2, PRKACG - protein kinase, camp-dependent, catalytic, gamma, SOCS1 - suppressor of cytokine signaling 1, SARM1 - sterile alpha and tir m…
GO:0003014	renal system process	0.000736	0.204	2.93	11597	84	566	12	[HAS2 - hyaluronan synthase 2, PRKACB - protein kinase, camp-dependent, catalytic, beta, ADORA2A - adenosine a2a receptor, PRKACA - protein kinase, camp-dependent, catalytic, alpha, SGK1 - serum/glucocorticoid regulated kinase 1, PRKACG - protein kinase, camp-dependent, catalytic, gamma, NPR3 - natriuretic peptide receptor c/guanylate cyclase c (atrionatriuretic peptide receptor c), F2R - coagula…
GO:0045596	negative regulation of cell differentiation	0.000776	0.211	1.7	11597	469	566	39	[SOCS1 - suppressor of cytokine signaling 1, SLIT2 - slit homolog 2 (drosophila), FGF23 - fibroblast growth factor 23, MECP2 - methyl cpg binding protein 2 (rett syndrome), TP53 - tumor protein p53, ADAMTS7 - adam metallopeptidase with thrombospondin type 1 motif, 7, CD74 - cd74 molecule, major histocompatibility complex, class ii invariant chain, LRRK2 - leucine-rich repeat kinase 2, MAP2 - micr…
GO:0030155	regulation of cell adhesion	0.000808	0.215	1.7	11597	470	566	39	[BCAS3 - breast carcinoma amplified sequence 3, KIF26B - kinesin family member 26b, SOCS1 - suppressor of cytokine signaling 1, LIF - leukemia inhibitory factor, ITGA3 - integrin, alpha 3 (antigen cd49c, alpha 3 subunit of vla-3 receptor), DOCK5 - dedicator of cytokinesis 5, PLXNB3 - plexin b3, DPP4 - dipeptidyl-peptidase 4, EFEMP2 - egf containing fibulin-like extracellular matrix protein 2, HAS…
GO:0006629	lipid metabolic process	0.000884	0.232	1.49	11597	851	566	62	[GSTM2 - glutathione s-transferase mu 2 (muscle), GSTM1 - glutathione s-transferase mu 1, LGALS13 - lectin, galactoside-binding, soluble, 13, SOCS1 - suppressor of cytokine signaling 1, GSTA1 - glutathione s-transferase alpha 1, ABCA4 - atp-binding cassette, sub-family a (abc1), member 4, CD74 - cd74 molecule, major histocompatibility complex, class ii invariant chain, ACAA1 - acetyl-coa acyltran…
GO:0070228	regulation of lymphocyte apoptotic process	0.000895	0.23	4.35	11597	33	566	7	[TP53 - tumor protein p53, CD74 - cd74 molecule, major histocompatibility complex, class ii invariant chain, ADAM8 - adam metallopeptidase domain 8, LGALS14 - lectin, galactoside-binding, soluble, 14, LGALS16 - lectin, galactoside-binding, soluble, 16, LGALS13 - lectin, galactoside-binding, soluble, 13, BCL6 - b-cell cll/lymphoma 6]
GO:0006068	ethanol catabolic process	0.000931	0.235	8.2	11597	10	566	4	[SULT1A2 - sulfotransferase family, cytosolic, 1a, phenol-preferring, member 2, SULT1A4 - sulfotransferase family, cytosolic, 1a, phenol-preferring, member 4, SULT1A3 - sulfotransferase family, cytosolic, 1a, phenol-preferring, member 3, SULT1A1 - sulfotransferase family, cytosolic, 1a, phenol-preferring, member 1]
GO:0032101	regulation of response to external stimulus	0.000981	0.243	1.62	11597	555	566	44	[BIRC3 - baculoviral iap repeat containing 3, BIRC2 - baculoviral iap repeat containing 2, PROS1 - protein s (alpha), SLIT2 - slit homolog 2 (drosophila), NLRX1 - nlr family member x1, DPP4 - dipeptidyl-peptidase 4, PLAT - plasminogen activator, tissue, CD74 - cd74 molecule, major histocompatibility complex, class ii invariant chain, FANCD2 - fanconi anemia, complementation group d2, ADTRP - andr…
