# Supplementary material for: Transcriptome and Methylome Analysis Reveal Complex Cross-Talks between Thyroid Hormone and Glucocorticoid Signaling at Xenopus Metamorphosis
Source: Cells. 2021 Sep 9;10(9):2375. doi: 10.3390/cells10092375 (PMC8468809; doi:10.3390/cells10092375)
Supplement: Supplementary file 1 [file cells-10-02375-s001.zip › TableS4.xlsx]

## Sheet: Sheet1
TableS4: List of KEGG pathways containing at least one DE gene
ABC transporters node
Acute myeloid leukemia node
Adherens junction node
Adipocytokine signaling pathway node
Alanine, aspartate and glutamate metabolism node
Aldosterone regulated sodium reabsorption node
Allograft rejection node
Alzheimer s disease node
Amino sugar and nucleotide sugar metabolism node
Amoebiasis node
Amyotrophic lateral sclerosis ALS node
Antigen processing and presentation node
Apoptosis node
Arachidonic acid metabolism node
Arginine and proline metabolism node
Arrhythmogenic right ventricular cardiomyopathy ARVC node
Asthma node
Autoimmune thyroid disease node
Axon guidance node
Bacterial invasion of epithelial cells node
Basal cell carcinoma node
Base excision repair node
B cell receptor signaling pathway node
beta Alanine metabolism node
Biosynthesis of unsaturated fatty acids node
Bladder cancer node
Butanoate metabolism node
Calcium signaling pathway node
Cell adhesion molecules CAMs node
Cell cycle node
Chagas disease node
Chemokine signaling pathway node
Chronic myeloid leukemia node
Circadian rhythm mammal node
Colorectal cancer node
Complement and coagulation cascades node
Cysteine and methionine metabolism node
Cytokine cytokine receptor interaction node
Cytosolic DNA sensing pathway node
Dilated cardiomyopathy node
DNA replication node
Dorso ventral axis formation node
Drug metabolism cytochrome P450 node
Drug metabolism other enzymes node
ECM receptor interaction node
Endocytosis node
Endometrial cancer node
Epithelial cell signaling in Helicobacter pylori infection node
ErbB signaling pathway node
Ether lipid metabolism node
Fatty acid metabolism node
Fc epsilon RI signaling pathway node
Fc gamma R mediated phagocytosis node
Focal adhesion node
Fructose and mannose metabolism node
Galactose metabolism node
Gap junction node
Gastric acid secretion node
Glioma node
Glutathione metabolism node
Glycerolipid metabolism node
Glycerophospholipid metabolism node
Glycine, serine and threonine metabolism node
Glycosylphosphatidylinositol GPI anchor biosynthesis node
GnRH signaling pathway node
Graft versus host disease node
Hedgehog signaling pathway node
Hematopoietic cell lineage node
Homologous recombination node
Huntington s disease node
Hypertrophic cardiomyopathy HCM node
Inositol phosphate metabolism node
Insulin signaling pathway node
Intestinal immune network for IgA production node
Jak STAT signaling pathway node
Leishmaniasis node
Leukocyte transendothelial migration node
Long term depression node
Long term potentiation node
Lysine degradation node
Lysosome node
Malaria node
MAPK signaling pathway node
Maturity onset diabetes of the young node
Melanogenesis node
Melanoma node
Metabolic pathways node
Metabolism of xenobiotics by cytochrome P450 node
Mismatch repair node
mTOR signaling pathway node
Natural killer cell mediated cytotoxicity node
Neuroactive ligand receptor interaction node
Neurotrophin signaling pathway node
N Glycan biosynthesis node
Nicotinate and nicotinamide metabolism node
Nitrogen metabolism node
NOD like receptor signaling pathway node
Non small cell lung cancer node
Notch signaling pathway node
Nucleotide excision repair node
O Glycan biosynthesis node
Oocyte meiosis node
Other glycan degradation node
p53 signaling pathway node
Pancreatic cancer node
Pathogenic Escherichia coli infection node
Pathways in cancer node
Pentose phosphate pathway node
Peroxisome node
Phagosome node
Phosphatidylinositol signaling system node
Porphyrin and chlorophyll metabolism node
PPAR signaling pathway node
Primary immunodeficiency node
Prion diseases node
Progesterone mediated oocyte maturation node
Propanoate metabolism node
Prostate cancer node
Proteasome node
Protein processing in endoplasmic reticulum node
Proximal tubule bicarbonate reclamation node
Purine metabolism node
Pyrimidine metabolism node
Pyruvate metabolism node
Regulation of actin cytoskeleton node
Regulation of autophagy node
Renal cell carcinoma node
Renin angiotensin system node
Riboflavin metabolism node
RIG I like receptor signaling pathway node
Salivary secretion node
Selenoamino acid metabolism node
Shigellosis node
Small cell lung cancer node
SNARE interactions in vesicular transport node
Sphingolipid metabolism node
Starch and sucrose metabolism node
Steroid hormone biosynthesis node
Systemic lupus erythematosus node
Taste transduction node
T cell receptor signaling pathway node
TGF beta signaling pathway node
Thyroid cancer node
Tight junction node
Toll like receptor signaling pathway node
Tryptophan metabolism node
Type I diabetes mellitus node
Type II diabetes mellitus node
Tyrosine metabolism node
Ubiquitin mediated proteolysis node
Valine, leucine and isoleucine degradation node
Vascular smooth muscle contraction node
Vasopressin regulated water reabsorption node
VEGF signaling pathway node
Vibrio cholerae infection node
Viral myocarditis node
Wnt signaling pathway node
