# Supplementary material for: Transcriptome and Methylome Analysis Reveal Complex Cross-Talks between Thyroid Hormone and Glucocorticoid Signaling at Xenopus Metamorphosis
Source: Cells. 2021 Sep 9;10(9):2375. doi: 10.3390/cells10092375 (PMC8468809; doi:10.3390/cells10092375)
Supplement: Supplementary file 1 [file cells-10-02375-s001.zip › TableS5.xlsx]

## Sheet: TFC_reps-1.2.3_vs-ctrl_ensembl_
TableS5: Expression values of genes involved in DNA methylation
		Tailfin culture				Tailfin from whole animals
Gene	CNTRL	T3	CORT	T3-CORT	CNTRL	T3	CORT	T3-CORT
entrez:mgmt,ensembl:MGMT	49.4971	51.7743	49.6536	41.7661	74.022	102.452	131.017	132.403
entrez:spi1,ensembl:SPI1	102.156	89.442	66.9523	61.2081	106.763	197.958	101.575	137.227
entrez:a1cf,ensembl:MAEL	65.8958	77.8154	74.3292	66.9357	199.29	177.12	170.764	339.852
entrez:bmi1,ensembl:BMI1	330.173	317.004	307.034	243.866	932.393	774.467	819.225	749.925
entrez:tdg,ensembl:TDG	1183.66	1226.92	1055.6	1267.8	1000.72	1361.39	1165.91	1518.07
entrez:gata3,ensembl:GATA3	459.229	550.43	372.529	348.26	1693.97	2354.66	1266.74	1785.02
entrez:tet2,ensembl:TET2	42.8935	51.8727	38.174	51.7563	230.607	321.247	153.835	220.85
entrez:LOC100124801,ensembl:UHRF2	497.44	320.448	544.44	198.615	2331.69	1326.66	1759.16	823.363
entrez:kdm1b,ensembl:KDM1B	424.55	316.76	536.939	376.35	555.165	437.591	458.56	389.168
entrez:babam1,ensembl:BABAM1	516.462	563.713	575.165	589.803	703.209	878.655	658.03	810.498
entrez:tox4,ensembl:TOX4	368.103	392.297	442.54	430.445	390.039	482.739	460.032	485.655
entrez:LOC100496503,ensembl:DNMT3A	122.441	347.012	132.128	338.547	119.574	809.196	145.002	714.01
entrez:snw1,ensembl:ALKBH1	262.274	238.458	311.945	291.187	404.274	350.767	381.275	319.482
entrez:gsk3a,ensembl:GSK3A	91.447	113.722	116.934	116.872	101.069	140.654	122.921	132.403
entrez:mbd3,ensembl:MBD3	1233.47	1579.9	1179.74	1640.41	1748.06	2490.1	1776.83	2559.61
entrez:prmt5,ensembl:PRMT5	1194.05	1042.79	1379.52	1411.26	135.233	590.401	607.243	688.816
entrez:hells,ensembl:HELLS	188.085	138.91	142.552	124.428	251.96	256.998	284.116	248.724
entrez:LOC100489687,ensembl:TRIM28	1007.27	1036.22	921.087	930.55	1721.01	1734.74	1469.89	1470.9
entrez:prmt7,ensembl:PRMT7	1308.98	1210.92	1453.72	1446.8	438.438	1495.1	965.7	1311.16
entrez:LOC100489173,ensembl:EHMT2	500.591	487.377	531.128	464.201	881.147	748.419	694.833	635.211
entrez:LOC100488023,ensembl:ALKBH4	103.045	111.657	141.28	111.714	230.607	232.687	223.024	211.201
entrez:ehmt1,ensembl:EHMT1	1278.16	1485.2	1327.45	1482.46	2849.85	2629.02	2189.02	2158.11
entrez:brcc3,ensembl:BRCC3	379.521	337.461	386.416	379.479	421.356	401.125	418.077	506.025
ensembl:HEMK1	134.004	111.277	159.521	134.071	103.916	145.864	204.622	240.683
entrez:mtrr,ensembl:MTRR	203.634	169.533	214.366	195.734	523.848	342.085	410.717	390.24
entrez:LOC100490557,ensembl:PARP1	867.527	926.03	906.217	910.855	1470.48	1415.22	1310.17	1150.89
entrez:dnmt1,ensembl:DNMT1	499.37	375.058	401.64	312.83	703.209	460.165	923.745	451.349
entrez:usp9x,ensembl:USP9X	496.119	485.311	513.904	487.134	785.772	760.575	744.148	885.008
entrez:ezh2,ensembl:EZH2	117.619	228.029	118.836	214.817	126.692	361.186	144.266	378.983
entrez:uhrf1,ensembl:UHRF1	96.8679	58.1714	56.8218	36.2671	269.042	173.647	264.242	112.569
entrez:fosl1,ensembl:FOSL1	453.495	377.766	624.81	774.677	29.8935	13.8918	342.264	154.381
entrez:LOC100486624,ensembl:PAWR	119.566	85.2263	121.863	80.5683	207.831	189.275	242.897	236.395
entrez:mycbp2,ensembl:MYCBP2	52.285	55.7733	57.2197	41.7538	96.798	121.553	101.575	101.848
entrez:usp7,ensembl:USP7	519.084	505.501	591.965	577.939	684.704	661.596	855.292	767.614
entrez:brca1,ensembl:BRCA1	32.8181	22.968	26.4696	17.5218	NA	NA	NA	NA
entrez:brap,ensembl:BRAP	410.629	499.114	482.496	511.323	1138.8	1088.77	979.685	886.616
entrez:LOC100485564,ensembl:NBR1	1373.94	1307.36	1400.04	1202.52	3955.91	2311.24	2771.23	1909.39
entrez:LOC100494213,ensembl:BRAT1	170.344	182.998	236.499	177.683	464.061	284.781	393.788	203.16
entrez:tdrkh,ensembl:TDRKH	259.798	276.206	272.088	307.254	240.572	255.261	202.414	229.427
entrez:bend3,ensembl:BEND3	89.8213	100.434	107.305	111.364	54.093	154.546	122.185	146.34
entrez:mecp2,ensembl:MECP2	105.017	55.4238	77.1082	44.8351	333.099	151.073	281.908	99.7041
entrez:zmpste24,ensembl:ZMPSTE24	366.351	445.387	515.649	610.347	106.763	418.49	262.77	578.927
entrez:LOC100488150,ensembl:MINA	385.75	402.683	470.836	476.267	236.301	345.558	303.989	301.256
entrez:LOC100490711,ensembl:ATF7IP	474.154	493.871	453.357	465.574	1605.71	1429.12	1385.99	1252.73
entrez:MGC76254,ensembl:MYC	3157.63	2977.15	3148.51	3254.42	1140.22	1686.11	3611.07	2394.51
entrez:baz2a,ensembl:BAZ2A	377.823	480.969	440.119	431.661	681.857	850.871	637.421	795.488
entrez:apex1,ensembl:APEX1	914.391	1051.51	908.811	1134.29	246.266	1043.62	585.897	1331
entrez:max,ensembl:MAX	161.069	205.292	169.575	212.632	163.703	291.727	211.983	281.423
entrez:atrx,ensembl:ATRX	60.3705	67.3771	60.8928	71.2271	116.727	123.29	130.281	146.34
entrez:grhl2,ensembl:GRHL2	359.265	449.954	368.819	318.084	1592.9	2045.56	1320.48	1859.53
entrez:gatad2a,ensembl:GATAD2A	1414.73	1568.56	1494.2	1790.36	1114.6	1896.23	1545.71	2134.52
entrez:LOC100489786,ensembl:PPM1D	272.028	271.961	291.899	241.189	365.84	454.956	477.697	404.713
entrez:mta2,ensembl:MTA2	1469.97	1482.5	1450.64	1464.22	3668.36	2906.85	3318.12	2312.49
entrez:mbd2,ensembl:MBD2	278.386	119.784	166.621	127.778	133.809	74.6683	121.449	124.898
entrez:otud4,ensembl:OTUD4	855.432	611.992	591.577	480.247	1846.28	1043.62	857.5	634.675
entrez:pick1,ensembl:PICK1	236.003	240.571	231.94	233.617	304.629	336.876	381.275	429.907
entrez:fto,ensembl:FTO	117.822	81.9125	91.8381	65.4271	304.629	149.337	242.161	191.904
entrez:ctcf,ensembl:CTCF	565.317	567.948	551.409	566.649	708.903	678.961	728.691	699.537
entrez:bap1,ensembl:BAP1	719.419	825.048	818.562	827.746	1144.49	1184.27	1006.92	1122.47
entrez:snw1,ensembl:SNW1	1025.57	952.485	1057.02	1138.87	1360.87	1326.66	1407.33	1411.94
entrez:LOC100498289,ensembl:BARD1	95.302	69.0938	46.5388	33.398	98.2215	93.7695	89.7983	48.2439
entrez:mycbp2	219.391	223.866	207.264	188.436	306.053	340.349	343	341.46
entrez:tet3,ensembl:TET3	277.847	409.69	285.165	424.813	758.726	1177.33	778.006	1054.4
entrez:brip1,ensembl:BRIP1	58.1843	30.3944	43.668	36.7435	69.7515	52.0942	72.133	35.9149
entrez:LOC100495476,ensembl:ALKBH3	93.2334	95.9856	117.237	111.535	204.984	170.174	137.642	106.137
entrez:zmcm3,ensembl:XB-GENE-971646	283.394	186.323	167.213	136.246	177.938	444.537	428.382	284.103
entrez:nelfb,ensembl:COBRA1	462.276	509.322	432.379	423.164	472.602	684.17	524.069	601.441
entrez:smarca4,ensembl:SMARCA4	867.007	1303.31	982.826	1464.81	129.539	935.958	287.796	1004.55
entrez:uhrf1bp1l,ensembl:UHRF1BP1L	585.654	620.479	574.699	597.479	1520.3	1324.93	1241.72	1169.65
entrez:dmap1,ensembl:DMAP1	660.581	732.269	685.634	741.531	1192.89	1260.68	1054.76	1128.91
entrez:tox,ensembl:TOX	41.9107	35.5006	31.1033	15.7386	474.026	253.525	246.577	191.367
entrez:fos,ensembl:FOS	451.187	503.798	354.818	424.765	48.399	279.572	791.255	980.423
entrez:LOC100494449,ensembl:FOSL2	374.531	608.287	428.32	659.882	279.006	970.688	401.148	1392.64
entrez:pik3ca,ensembl:PIK3CA	117.749	104.506	157.33	156.11	101.069	194.485	156.043	201.016
entrez:apobec2,ensembl:APOBEC2	88.2197	152.402	177.186	168.196	775.808	566.09	475.489	375.23
entrez:rlf,ensembl:RLF	432.816	337.63	358.95	325.052	1158.73	767.521	825.114	647.004
