# Supplementary material for: Transcriptome and Methylome Analysis Reveal Complex Cross-Talks between Thyroid Hormone and Glucocorticoid Signaling at Xenopus Metamorphosis
Source: Cells. 2021 Sep 9;10(9):2375. doi: 10.3390/cells10092375 (PMC8468809; doi:10.3390/cells10092375)
Supplement: Supplementary file 1 [file cells-10-02375-s001.zip › TableS6.xlsx]

## Sheet: Sheet1
Table S6: Regions of differential methylation (DMR) following each treatment
Treatment	Methylation increase	Methylation decrease
CORT Vs Cntrl	362	5996
T3CORT Vs Cntrl	250	8074
T3 Vs Cntrl	268	6732
